# Supplementary material for: Ethyl 4-(2,4-difluoro­phen­yl)-6-methyl-1-phenyl-2-thioxo-1,2,3,4-tetra­hydro­pyrimidine-5-carboxyl­ate
Source: Acta Crystallogr Sect E Struct Rep Online. 2009 Apr 8;65(Pt 5):o981–2. doi: 10.1107/S160053680901232X (PMC2977677; doi:10.1107/S160053680901232X)
Supplement: Supplementary file 2 [file e-65-0o981-Isup2.hkl]

#
# h,k,l, Fc-squared, Fo-squared, sigma(Fo-squared) and status flag
#
data_I
_shelx_title ' bb3_0m in P-1 (100K)'
_shelx_refln_list_code          4
_shelx_F_calc_maximum      484.58
_exptl_crystal_F_000      1616.00
_reflns_d_resolution_high  0.7107
 
loop_
 _symmetry_equiv_pos_as_xyz
 'x, y, z'
 '-x, -y, -z'
 
_cell_length_a    11.3019
_cell_length_b    13.9550
_cell_length_c    24.3463
_cell_angle_alpha  98.807
_cell_angle_beta   93.776
_cell_angle_gamma 102.506
 
_shelx_F_squared_multiplier     1.000
 
loop_
 _refln_index_h
 _refln_index_k
 _refln_index_l
 _refln_F_squared_calc
 _refln_F_squared_meas
 _refln_F_squared_sigma
 _refln_observed_status
   1   0   0        6.97        4.30      1.51 o
   2   0   0     2262.37     2310.34     21.56 o
   3   0   0        8.80        4.16      3.45 o
   4   0   0        3.38        0.73      2.86 o
   5   0   0      211.36      237.04      8.53 o
   6   0   0     1132.76     1108.21     20.06 o
   7   0   0      232.29      231.42     11.04 o
   8   0   0       86.37      115.47      8.21 o
   9   0   0      971.00      932.78     27.46 o
  10   0   0     3923.94     3756.11     86.60 o
  11   0   0       16.34       19.02     12.75 o
  12   0   0     1340.37     1250.84     81.64 o
  13   0   0        7.27       52.37     29.71 o
  14   0   0      120.39       62.72     33.89 o
  15   0   0       46.17       13.64     32.13 o
 -15   1   0      736.05      701.34     79.88 o
 -14   1   0       67.93       80.10     37.63 o
 -13   1   0      152.44      124.78     38.07 o
 -12   1   0       28.10       31.86     18.60 o
 -11   1   0       26.57       12.19     10.66 o
 -10   1   0      122.12      113.19     13.35 o
  -9   1   0        1.75        1.32      6.55 o
  -8   1   0      359.36      377.69     16.30 o
  -7   1   0     1058.74     1065.28     29.19 o
  -6   1   0      563.08      541.14     11.01 o
  -5   1   0       39.54       41.47      4.25 o
  -4   1   0     1264.26     1276.39     15.83 o
  -3   1   0   234820.41   208060.03   2031.55 o
  -2   1   0       14.89        6.96      2.40 o
  -1   1   0     1574.13     1633.95     31.90 o
   0   1   0       29.00        5.58      2.74 o
   1   1   0      984.76     1009.78     41.26 o
   2   1   0      125.90      113.93      7.97 o
   3   1   0     7372.67     7132.52     78.17 o
   4   1   0      498.38      489.67     10.86 o
   5   1   0      162.79      185.92      6.81 o
   6   1   0      184.61      192.92      9.51 o
   7   1   0     1221.35     1329.02     27.64 o
   8   1   0       28.66       33.43     10.78 o
   9   1   0     2375.52     2325.00     61.20 o
  10   1   0       59.51       38.40     14.19 o
  11   1   0       23.24       34.08     14.11 o
  12   1   0       35.08       29.05     24.65 o
  13   1   0      553.07      547.30     60.96 o
  14   1   0       13.33       37.19     29.71 o
  15   1   0        6.01       44.89     31.69 o
 -15   2   0       89.68      115.86     28.98 o
 -14   2   0       37.04        3.29     19.89 o
 -13   2   0       25.88       46.62     20.52 o
 -12   2   0       18.86       27.50     12.45 o
 -11   2   0       44.47       48.29     12.93 o
 -10   2   0      987.37      920.14     26.46 o
  -9   2   0       97.25       79.12      9.15 o
  -8   2   0     1116.91      987.60     17.40 o
  -7   2   0      593.56      631.86     11.48 o
  -6   2   0    33609.51    36173.22    266.65 o
  -5   2   0      693.43      680.54     10.93 o
  -4   2   0     6403.50     6187.24    153.47 o
  -3   2   0     2837.98     2793.84     34.07 o
  -2   2   0    10393.29    10653.24    162.83 o
  -1   2   0       15.80       -4.67      2.33 o
   0   2   0      230.15      200.56      6.17 o
   1   2   0        0.53        1.88      1.99 o
   2   2   0     2171.16     2109.62     38.07 o
   3   2   0        5.61       -4.87      3.17 o
   4   2   0      527.66      591.68     14.09 o
   5   2   0      119.77      140.98     12.58 o
   6   2   0        5.92        5.60      2.84 o
   7   2   0        0.18        0.12      4.41 o
   8   2   0      594.25      671.70     29.31 o
   9   2   0      255.26      234.08     24.81 o
  10   2   0     2712.46     2593.37     69.17 o
  11   2   0      163.64      133.65     32.68 o
  12   2   0        1.36       18.71     22.67 o
  13   2   0       11.07       -4.40     23.33 o
  14   2   0      106.22       74.60     33.23 o
 -15   3   0       32.78      100.07     54.91 o
 -14   3   0      147.32      185.89     26.34 o
 -13   3   0      108.67       74.36     19.10 o
 -12   3   0      192.96      187.79     20.24 o
 -11   3   0      251.46      243.81     23.18 o
 -10   3   0      868.54      748.55     24.77 o
  -9   3   0    13701.81    13612.32    126.62 o
  -8   3   0        0.01        6.22      4.14 o
  -7   3   0      466.05      410.56     10.53 o
  -6   3   0     1461.61     1458.55     19.51 o
  -5   3   0     9320.77     9300.86     91.26 o
  -4   3   0      790.86      765.99     14.40 o
  -3   3   0     5669.65     5828.55     50.97 o
  -2   3   0     1241.31     1144.82     14.86 o
  -1   3   0     4855.74     4715.17     56.66 o
   0   3   0      129.90       80.75      5.27 o
   1   3   0    20927.43    21444.60    206.94 o
   2   3   0       46.16       47.22      4.57 o
   3   3   0       49.59       51.88      6.54 o
   4   3   0        3.91       -0.56      3.78 o
   5   3   0       50.71       41.05      6.04 o
   6   3   0       61.13       57.94      7.18 o
   7   3   0     2952.38     2783.80     45.88 o
   8   3   0      288.91      293.64     21.00 o
   9   3   0     1019.44     1036.69     39.61 o
  10   3   0        9.40       14.17     22.84 o
  11   3   0      881.11      784.08     59.86 o
  12   3   0       90.78       74.82     29.71 o
  13   3   0      536.75      507.02     58.76 o
  14   3   0      174.71      188.15     46.21 o
 -15   4   0        0.12       26.63     23.10 o
 -14   4   0        9.22       -4.31     25.29 o
 -13   4   0        0.83        6.66     11.29 o
 -12   4   0      785.39      759.09     37.53 o
 -11   4   0        9.51        2.30      7.93 o
 -10   4   0      647.17      591.99     17.34 o
  -9   4   0     2372.38     2309.56     34.63 o
  -8   4   0      686.50      671.79     19.84 o
  -7   4   0      218.55      241.53     11.87 o
  -6   4   0     2477.49     2366.46     29.05 o
  -5   4   0     1230.54     1324.99     20.25 o
  -4   4   0    15700.09    17122.51    146.90 o
  -3   4   0      458.83      441.24      9.12 o
  -2   4   0    18266.30    18496.88    182.23 o
  -1   4   0       43.99       52.19      6.06 o
   0   4   0    15029.23    15534.56    153.81 o
   1   4   0       35.56       33.42      4.47 o
   2   4   0      803.74      917.47     28.08 o
   3   4   0        5.49        1.53      4.19 o
   4   4   0     2471.15     2560.01     42.51 o
   5   4   0      154.16      178.15     10.82 o
   6   4   0     5975.13     6038.18     96.81 o
   7   4   0       60.44       64.16     11.80 o
   8   4   0       53.27       27.55     13.44 o
   9   4   0        8.42       20.74     13.97 o
  10   4   0      413.44      454.89     48.92 o
  11   4   0       87.61      114.65     30.15 o
  12   4   0       61.50       27.51     26.85 o
  13   4   0       26.91       10.56     24.21 o
  14   4   0       18.11      -40.49     20.25 o
 -15   5   0       33.33       26.63     31.25 o
 -14   5   0        0.69       21.05     16.65 o
 -13   5   0      209.77      194.77     19.87 o
 -12   5   0      121.86       99.36     14.93 o
 -11   5   0        0.09       -3.10      6.63 o
 -10   5   0      600.58      558.81     18.07 o
  -9   5   0     2100.58     2010.98     29.11 o
  -8   5   0      400.16      417.25     14.77 o
  -7   5   0     7562.72     7507.88     67.30 o
  -6   5   0      297.88      269.01      9.16 o
  -5   5   0     2939.04     3112.85     34.15 o
  -4   5   0       67.38       84.91      5.17 o
  -3   5   0     1245.87     1282.87     17.05 o
  -2   5   0       76.83       78.11      5.72 o
  -1   5   0    19542.24    20226.99    198.95 o
   0   5   0       35.45       40.17      4.17 o
   1   5   0      175.33      155.39      7.20 o
   2   5   0        0.07       -0.77      4.34 o
   3   5   0     5314.10     5367.94     85.62 o
   4   5   0       83.93       87.45      8.17 o
   5   5   0       35.28       53.21      7.85 o
   6   5   0        1.66       10.46      8.22 o
   7   5   0     5423.78     5596.62    105.76 o
   8   5   0      152.33      156.98     32.95 o
   9   5   0      856.52      817.12     62.91 o
  10   5   0       10.49       36.98     26.08 o
  11   5   0        0.45        9.46     17.83 o
  12   5   0        5.54      -25.09     19.81 o
  13   5   0       48.27       42.69     26.63 o
 -15   6   0       29.88      -18.05     31.47 o
 -14   6   0       67.41       82.63     24.27 o
 -13   6   0       61.07       94.27     23.24 o
 -12   6   0       37.22       25.18     10.23 o
 -11   6   0      169.01      162.22     12.18 o
 -10   6   0     2693.88     2571.09     58.19 o
  -9   6   0      739.70      711.74     17.42 o
  -8   6   0     3159.33     3235.97     37.53 o
  -7   6   0       22.71       33.49      5.84 o
  -6   6   0     1010.13      865.20     16.65 o
  -5   6   0       41.46       38.81      5.04 o
  -4   6   0      144.17      138.85      6.70 o
  -3   6   0      336.10      319.57      7.92 o
  -2   6   0      703.66      827.97     18.03 o
  -1   6   0     2316.69     2284.56     32.95 o
   0   6   0    30840.09    32721.94    320.26 o
   1   6   0       79.17       82.38      6.64 o
   2   6   0     6402.33     6190.16     87.43 o
   3   6   0       96.54      100.88      9.50 o
   4   6   0     1662.18     1967.90     46.39 o
   5   6   0        9.50       13.98      7.68 o
   6   6   0        1.87        9.93     11.61 o
   7   6   0       46.84       51.40     15.95 o
   8   6   0      879.38      977.98     37.73 o
   9   6   0       19.67       23.97     26.97 o
  10   6   0      204.38      140.40     29.27 o
  11   6   0        4.39       -5.06     18.71 o
  12   6   0      150.19      145.46     36.09 o
  13   6   0        7.87       73.94     29.71 o
 -15   7   0       57.67       72.84     36.09 o
 -14   7   0        2.54       46.31     21.37 o
 -13   7   0      635.91      647.03     42.06 o
 -12   7   0      181.43      252.86     19.53 o
 -11   7   0     1495.63     1504.23     37.56 o
 -10   7   0      328.76      347.50     14.72 o
  -9   7   0      465.94      441.88     15.54 o
  -8   7   0      986.95      988.48     20.23 o
  -7   7   0      235.39      308.42     12.97 o
  -6   7   0     1170.51     1256.71     21.82 o
  -5   7   0     3254.67     3482.02     43.71 o
  -4   7   0      733.34      735.75     15.68 o
  -3   7   0    12255.99    12461.99    112.29 o
  -2   7   0        6.54        1.22      4.17 o
  -1   7   0     3216.11     3387.68     45.52 o
   0   7   0      855.39      908.39     21.45 o
   1   7   0      242.14      170.59      8.90 o
   2   7   0        0.89        8.13      6.20 o
   3   7   0      926.70      795.27     46.76 o
   4   7   0        5.27        5.56      6.42 o
   5   7   0       51.97       44.54      9.34 o
   6   7   0       19.05       27.77     11.63 o
   7   7   0     2196.60     2178.79     65.43 o
   8   7   0        3.55       18.25     12.34 o
   9   7   0       13.74        2.86     16.06 o
  10   7   0       69.66       93.97     26.19 o
  11   7   0       76.34       70.42     26.19 o
  12   7   0        3.04       42.69     23.99 o
  13   7   0       26.56       44.67     28.17 o
 -15   8   0      135.00       98.59     37.63 o
 -14   8   0      118.59      126.65     26.84 o
 -13   8   0       98.12      111.38     18.24 o
 -12   8   0      797.04      779.20     34.44 o
 -11   8   0        9.12       13.66     10.08 o
 -10   8   0       96.90      111.88     10.82 o
  -9   8   0      800.53      830.52     21.74 o
  -8   8   0     2793.32     2897.69     40.75 o
  -7   8   0      335.44      319.34     13.52 o
  -6   8   0     1193.78     1242.49     23.59 o
  -5   8   0        8.28       11.74      4.84 o
  -4   8   0      699.07      764.20     17.33 o
  -3   8   0        1.81       -0.53      3.50 o
  -2   8   0      417.23      430.44     16.76 o
  -1   8   0       23.01       20.55      6.35 o
   0   8   0     2988.55     3005.42     51.82 o
   1   8   0      174.41      164.59     10.97 o
   2   8   0     1037.49     1121.96     31.19 o
   3   8   0        1.53        4.43      5.28 o
   4   8   0        4.06        4.99      9.19 o
   5   8   0        3.15        1.54     12.76 o
   6   8   0       36.84       12.98     10.81 o
   7   8   0       11.63       34.46     15.29 o
   8   8   0      233.92      169.01     27.95 o
   9   8   0       37.22       11.66     19.15 o
  10   8   0      130.56      173.85     32.13 o
  11   8   0       16.55       41.37     23.55 o
  12   8   0        0.02       16.50     20.25 o
 -15   9   0        0.03      -37.63     26.85 o
 -14   9   0        4.83       20.32     19.04 o
 -13   9   0       21.68       41.62     15.20 o
 -12   9   0      614.08      599.69     29.25 o
 -11   9   0      446.60      411.58     22.22 o
 -10   9   0       40.20       28.79      9.61 o
  -9   9   0     1237.92     1154.67     25.28 o
  -8   9   0      373.30      394.67     15.79 o
  -7   9   0      344.31      359.80     15.24 o
  -6   9   0      292.52      316.35     13.09 o
  -5   9   0      140.59      174.01     12.43 o
  -4   9   0      316.70      325.88     12.52 o
  -3   9   0       61.82       67.66      7.04 o
  -2   9   0      171.42      161.09     11.34 o
  -1   9   0      828.54      987.08     36.78 o
   0   9   0       10.20        5.66      6.06 o
   1   9   0      359.80      340.10     15.79 o
   2   9   0      179.10      198.33     19.37 o
   3   9   0      162.05      153.66     16.93 o
   4   9   0      170.14      153.55     17.52 o
   5   9   0      472.70      385.11     30.59 o
   6   9   0       90.85       84.36     15.91 o
   7   9   0       28.82       22.89     17.38 o
   8   9   0       24.26       -0.88     15.40 o
   9   9   0        1.25        1.10     17.16 o
  10   9   0        1.50       11.44     18.05 o
  11   9   0      105.97      121.91     31.69 o
 -15  10   0      470.70      510.08     35.34 o
 -14  10   0        0.02        0.96     17.55 o
 -13  10   0        0.53       27.03     13.74 o
 -12  10   0      313.63      326.58     23.26 o
 -11  10   0      122.42      137.61     21.33 o
 -10  10   0        0.11       10.78     10.27 o
  -9  10   0        7.22        8.61      7.66 o
  -8  10   0     1412.02     1205.13     28.54 o
  -7  10   0        0.03        3.27      7.98 o
  -6  10   0      167.84      146.94     14.63 o
  -5  10   0     1302.15     1333.56     31.00 o
  -4  10   0      432.06      458.58     19.30 o
  -3  10   0      111.24       86.08      9.21 o
  -2  10   0     2648.83     2505.60     51.59 o
  -1  10   0     1056.08     1095.74     34.34 o
   0  10   0       29.38       20.78      7.93 o
   1  10   0       32.32       16.18      7.34 o
   2  10   0      746.43      673.95     39.06 o
   3  10   0      133.76      102.29     19.48 o
   4  10   0     2606.74     2534.86    136.44 o
   5  10   0       20.77       20.05     12.62 o
   6  10   0        7.94       17.22     13.60 o
   7  10   0        1.27        2.64     15.62 o
   8  10   0       74.38      112.23     24.65 o
   9  10   0       62.63       71.52     23.77 o
  10  10   0      289.03      272.88     38.51 o
  11  10   0       10.06       12.54     21.13 o
 -14  11   0      135.62      137.47     24.61 o
 -13  11   0        4.31       29.25     15.82 o
 -12  11   0      110.83      109.48     16.53 o
 -11  11   0      328.97      345.25     19.57 o
 -10  11   0       79.05       96.05     12.84 o
  -9  11   0        8.47       -3.01      8.05 o
  -8  11   0        0.22       10.46      7.29 o
  -7  11   0      428.27      442.28     23.88 o
  -6  11   0      105.84      106.14     11.94 o
  -5  11   0      677.55      691.77     22.77 o
  -4  11   0     1445.72     1395.05     31.86 o
  -3  11   0       25.38       28.13     10.03 o
  -2  11   0      286.91      265.40     22.37 o
  -1  11   0     2503.71     2372.84     79.38 o
   0  11   0      521.93      470.36     36.54 o
   1  11   0      289.99      289.66     22.17 o
   2  11   0      192.14      186.83     20.78 o
   3  11   0      446.10      424.92     27.97 o
   4  11   0        8.77       -1.42     11.23 o
   5  11   0     1980.10     1996.07     62.95 o
   6  11   0       46.16       46.19     20.25 o
   7  11   0       37.85       87.48     18.86 o
   8  11   0        0.20       17.02     14.98 o
   9  11   0      295.25      334.94     38.95 o
  10  11   0        5.46      -13.86     17.61 o
 -14  12   0       17.87       -2.53     17.38 o
 -13  12   0       95.28       90.10     38.41 o
 -12  12   0       60.46       52.69     12.45 o
 -11  12   0       96.98       93.13     13.10 o
 -10  12   0        2.54       -9.53      8.32 o
  -9  12   0       77.22       55.85     14.08 o
  -8  12   0        9.69       21.00     11.79 o
  -7  12   0      920.28      927.73     37.06 o
  -6  12   0      252.89      260.77     19.60 o
  -5  12   0       39.76       25.79     10.66 o
  -4  12   0      389.08      440.15     19.45 o
  -3  12   0      402.96      377.30     23.73 o
  -2  12   0     1925.04     2036.55     59.50 o
  -1  12   0      136.33      143.61     19.21 o
   0  12   0       43.95       29.80     12.99 o
   1  12   0      107.47      102.69     22.67 o
   2  12   0     1739.70     1836.26     60.70 o
   3  12   0       92.22      102.16     18.40 o
   4  12   0      474.05      395.91     28.75 o
   5  12   0        3.08        8.74     12.03 o
   6  12   0       55.40       24.39     26.41 o
   7  12   0        0.43       17.07     15.47 o
   8  12   0      604.08      637.54     40.93 o
   9  12   0       31.82       67.12     24.87 o
 -13  13   0      236.97      211.20     26.70 o
 -12  13   0        4.76      -21.67     21.60 o
 -11  13   0        0.94        5.45     12.96 o
 -10  13   0      199.34      223.53     20.70 o
  -9  13   0      131.95      139.12     18.49 o
  -8  13   0      138.06      118.66     19.35 o
  -7  13   0      938.27      981.50     39.44 o
  -6  13   0      282.07      233.52     21.74 o
  -5  13   0       26.77       53.54     13.63 o
  -4  13   0     1074.53     1005.98     36.22 o
  -3  13   0      283.57      271.58     20.04 o
  -2  13   0      267.37      246.74     28.74 o
  -1  13   0     2448.21     2415.79     84.61 o
   0  13   0       68.42       44.07     17.52 o
   1  13   0      228.07      188.64     24.15 o
   2  13   0        1.18      -10.21     14.41 o
   3  13   0       13.29       -0.70     17.61 o
   4  13   0       13.16       23.14     14.40 o
   5  13   0      738.27      807.72     41.04 o
   6  13   0      135.65      145.00     22.44 o
   7  13   0       26.36       54.22     29.49 o
   8  13   0        3.55       23.77     18.27 o
   9  13   0      131.77      161.09     31.69 o
 -13  14   0       20.71       -0.59     20.18 o
 -12  14   0      210.32      273.62     26.45 o
 -11  14   0        0.42       16.42     20.30 o
 -10  14   0      856.98      770.41     33.36 o
  -9  14   0       40.12       36.97     13.62 o
  -8  14   0      141.29      138.15     20.70 o
  -7  14   0      728.63      730.05     35.70 o
  -6  14   0      110.79      123.86     23.85 o
  -5  14   0        7.67        3.70     10.94 o
  -4  14   0     1949.42     2000.07     54.33 o
  -3  14   0        0.15       -1.52      9.78 o
  -2  14   0      833.46      690.48     43.39 o
  -1  14   0      119.48      166.61     25.29 o
   0  14   0       75.05       92.69     30.26 o
   1  14   0        1.58       -4.56     13.79 o
   2  14   0     2162.11     2144.30     71.83 o
   3  14   0      200.34      187.19     36.20 o
   4  14   0       46.40       26.60     15.44 o
   5  14   0       72.91       88.57     20.18 o
   6  14   0      418.56      409.75     47.20 o
   7  14   0       25.46       -0.22     16.94 o
   8  14   0        0.38        2.86     20.03 o
 -12  15   0       68.40       98.37     32.13 o
 -11  15   0      433.67      379.63     30.49 o
 -10  15   0       59.38       72.95     15.93 o
  -9  15   0      102.61       99.44     22.57 o
  -8  15   0       47.13       46.40     14.46 o
  -7  15   0      152.92      127.23     20.13 o
  -6  15   0       58.24       31.48     14.94 o
  -5  15   0     1325.98     1278.37     61.72 o
  -4  15   0        7.43       11.73     11.79 o
  -3  15   0       53.82       19.20     17.16 o
  -2  15   0      149.33      145.38     26.58 o
  -1  15   0        4.87        3.22     16.32 o
   0  15   0       35.97       55.28     19.57 o
   1  15   0      404.83      449.19     61.73 o
   2  15   0       19.59       11.68     14.43 o
   3  15   0      577.12      591.70     38.45 o
   4  15   0       27.84       21.98     17.09 o
   5  15   0      157.25      162.19     28.83 o
   6  15   0        0.98       15.84     18.93 o
 -11  16   0       56.72       68.27     25.18 o
 -10  16   0       42.19       40.59     20.00 o
  -9  16   0        0.81       19.49     13.07 o
  -8  16   0      184.07      133.62     19.84 o
  -7  16   0       81.66       95.79     19.83 o
  -6  16   0       54.31       38.87     15.58 o
  -5  16   0      154.15      148.25     20.68 o
  -4  16   0      127.27       77.25     16.61 o
  -3  16   0        1.72       31.09     20.18 o
  -2  16   0      657.27      645.73     51.82 o
  -1  16   0       44.66        8.36     17.41 o
   0  16   0        0.71      -21.22     16.22 o
   1  16   0        0.39       14.80     17.76 o
   2  16   0        2.52       -5.34     15.95 o
   3  16   0        0.31       -1.54     17.16 o
   4  16   0        0.80       22.89     20.47 o
   5  16   0       23.77        2.20     20.69 o
 -10  17   0      126.28      144.80     38.38 o
  -9  17   0      197.44      193.14     27.93 o
  -8  17   0       62.57       13.03     42.58 o
  -7  17   0       52.46       36.48     18.87 o
  -6  17   0      178.41      187.56     35.78 o
  -5  17   0       74.13       73.92     28.79 o
  -4  17   0      423.42      417.23     39.73 o
  -3  17   0      265.76      295.48     38.09 o
  -2  17   0       28.39       26.71     21.29 o
  -1  17   0      367.95      370.94     39.48 o
   0  17   0       18.95      -20.90     16.40 o
   1  17   0        3.76       24.65     21.79 o
   2  17   0       25.47       38.95     23.55 o
   3  17   0      159.85      146.12     31.69 o
   4  17   0        3.77        1.32     19.81 o
  -9  18   0        0.05       10.26     17.89 o
  -8  18   0      431.41      482.90     92.87 o
  -7  18   0       83.08      122.74     30.29 o
  -6  18   0      160.15      197.19     37.96 o
  -5  18   0      159.45      184.74     26.73 o
  -4  18   0      112.11      127.89     23.46 o
  -3  18   0       90.46       83.18     35.21 o
  -2  18   0       56.89       13.64     28.61 o
  -1  18   0      184.64      167.69     38.95 o
   0  18   0      218.38      215.22     39.17 o
   1  18   0       25.21       13.86     23.55 o
   2  18   0      107.88       96.61     29.93 o
  -6  19   0      409.71      447.11     48.75 o
  -5  19   0      137.06      114.21     41.15 o
  -4  19   0      544.80      547.96     66.02 o
  -3  19   0       37.81       28.83     31.91 o
  -2  19   0        0.41       82.08     33.89 o
  -1  19   0        4.27       -0.44     25.09 o
   1 -19   1      718.38      765.16     67.34 o
   2 -19   1      690.01      681.97     68.44 o
   3 -19   1      133.43      184.19     44.67 o
   4 -19   1        7.12      -13.43     17.38 o
   5 -19   1       34.94       20.80     39.17 o
   6 -19   1        1.53       36.73     23.74 o
  -2 -18   1      125.63      139.74     33.45 o
  -1 -18   1      982.05     1167.43     74.38 o
   0 -18   1       20.71       60.52     28.39 o
   1 -18   1       14.71       90.01     31.69 o
   2 -18   1        0.07       35.87     28.83 o
   3 -18   1      166.16      214.34     44.45 o
   4 -18   1       88.78       91.40     21.49 o
   5 -18   1      221.02      204.51     62.17 o
   6 -18   1       56.01       74.51     18.49 o
   7 -18   1      192.51      175.72     42.47 o
   8 -18   1       21.26       36.79     65.58 o
   9 -18   1       10.55       22.88     18.92 o
  -4 -17   1     1054.95     1194.72     68.22 o
  -3 -17   1       12.50       11.22     21.35 o
  -2 -17   1      104.08       92.65     28.61 o
  -1 -17   1       71.02      113.77     29.93 o
   0 -17   1       11.94       10.95     18.23 o
   1 -17   1        1.08       32.66     19.53 o
   2 -17   1      152.09      171.09     49.51 o
   3 -17   1       32.23       14.42     21.47 o
   4 -17   1      460.72      457.43     31.25 o
   5 -17   1        3.68       17.22     14.61 o
   6 -17   1        0.02      -19.62     13.30 o
   7 -17   1        0.00        4.72     12.39 o
   8 -17   1        0.14       19.53     20.24 o
   9 -17   1       16.72       16.66     19.12 o
  10 -17   1      278.44      240.43     37.51 o
  -5 -16   1       21.85        6.16     19.59 o
  -4 -16   1       40.13       41.59     22.23 o
  -3 -16   1      103.90      146.56     29.93 o
  -2 -16   1      133.70      147.77     26.02 o
  -1 -16   1      449.52      475.16     39.62 o
   0 -16   1        9.99       -1.03     15.62 o
   1 -16   1       38.93       12.32     21.24 o
   2 -16   1        1.26       -0.23     20.91 o
   3 -16   1      144.04      154.10     19.49 o
   4 -16   1      215.44      213.19     22.40 o
   5 -16   1       77.48       67.53     18.99 o
   6 -16   1       99.72       75.54     18.26 o
   7 -16   1      289.47      277.07     24.52 o
   8 -16   1        0.07        2.17     10.85 o
   9 -16   1      261.99      249.05     37.27 o
  10 -16   1       31.92       12.87     25.86 o
  11 -16   1       47.99       64.29     25.17 o
  -7 -15   1        2.07       -0.88     19.59 o
  -6 -15   1      527.12      591.31     47.31 o
  -5 -15   1       51.79       65.80     22.67 o
  -4 -15   1       37.45       41.96     18.74 o
  -3 -15   1       74.42       47.18     19.25 o
  -2 -15   1       18.24       36.68     32.68 o
  -1 -15   1      178.20      161.38     28.17 o
   0 -15   1     1684.82     1607.25    103.76 o
   1 -15   1      205.13      196.12     39.17 o
   2 -15   1      103.37      108.77     28.94 o
   3 -15   1        6.87       10.15     10.99 o
   4 -15   1      215.08      177.40     19.88 o
   5 -15   1      107.71       92.52     17.96 o
   6 -15   1     1317.02     1304.84     47.00 o
   7 -15   1        2.19       17.47     15.70 o
   8 -15   1      155.40      136.37     18.92 o
   9 -15   1      248.88      255.23     21.10 o
  10 -15   1        0.00        2.79     12.63 o
  11 -15   1        0.56       21.49     14.89 o
  12 -15   1      352.68      396.03     41.19 o
  -8 -14   1       45.29       42.91     23.77 o
  -7 -14   1       52.49       91.99     26.63 o
  -6 -14   1       14.56       59.61     19.05 o
  -5 -14   1      243.86      235.39     27.08 o
  -4 -14   1       50.78       46.40     19.04 o
  -3 -14   1     1280.66     1204.66     59.64 o
  -2 -14   1      206.84      171.78     61.18 o
  -1 -14   1      252.08      255.30     28.39 o
   0 -14   1       92.87       84.03     21.59 o
   1 -14   1      102.76      110.18     43.46 o
   2 -14   1       51.92       42.05     22.34 o
   3 -14   1     1528.01     1463.83     44.13 o
   4 -14   1        0.75        9.02     13.85 o
   5 -14   1      178.03      195.05     32.54 o
   6 -14   1      399.34      403.36     27.68 o
   7 -14   1       19.69       34.97     13.88 o
   8 -14   1       20.50       -0.61     10.84 o
   9 -14   1      885.30      806.40     34.53 o
  10 -14   1     1784.09     1877.74     63.80 o
  11 -14   1      477.25      502.89     33.51 o
  12 -14   1      165.59      146.87     23.47 o
  13 -14   1      171.35      203.45     68.22 o
  -9 -13   1       28.03       64.70     25.53 o
  -8 -13   1       12.23       -9.46     18.71 o
  -7 -13   1       77.22       89.72     21.33 o
  -6 -13   1     1483.98     1595.38     61.58 o
  -5 -13   1      210.80      197.33     24.29 o
  -4 -13   1      274.84      257.01     26.36 o
  -3 -13   1       57.16       66.18     18.34 o
  -2 -13   1       85.46      105.74     28.39 o
  -1 -13   1       52.11       17.96     15.41 o
   0 -13   1      516.95      567.00     81.64 o
   1 -13   1       21.45        0.07     14.78 o
   2 -13   1       12.84        5.37      8.80 o
   3 -13   1       19.29        6.84      9.11 o
   4 -13   1     1640.71     1527.11     38.98 o
   5 -13   1       35.76       22.07     18.24 o
   6 -13   1     3945.86     3727.94     81.69 o
   7 -13   1      860.87      779.39     35.39 o
   8 -13   1        1.41        4.37     10.32 o
   9 -13   1      225.67      252.84     37.06 o
  10 -13   1      238.84      228.13     20.61 o
  11 -13   1      153.28      157.69     19.17 o
  12 -13   1       15.70       14.17     10.67 o
  13 -13   1       87.12      106.16     22.74 o
  -9 -12   1     1299.42     1369.67     74.60 o
  -8 -12   1       64.61       69.27     20.23 o
  -7 -12   1      350.86      352.52     31.96 o
  -6 -12   1       46.80       67.46     26.19 o
  -5 -12   1      370.16      390.76     55.57 o
  -4 -12   1       26.47       20.13     13.07 o
  -3 -12   1     2037.23     2088.63     82.74 o
  -2 -12   1      206.33      223.57     24.29 o
  -1 -12   1        4.15       13.83     13.83 o
   0 -12   1      605.74      581.52     31.52 o
   1 -12   1        0.76        6.79     11.59 o
   2 -12   1      245.15      214.28     17.67 o
   3 -12   1     7406.24     7205.43     97.35 o
   4 -12   1      482.07      458.29     39.40 o
   5 -12   1       89.95       87.39     12.89 o
   6 -12   1      138.11      147.20     25.37 o
   7 -12   1     1245.93     1232.99     38.97 o
   8 -12   1       85.45       73.83     15.12 o
   9 -12   1       17.55        9.97      9.40 o
  10 -12   1        0.33        7.77     11.88 o
  11 -12   1       35.54       41.83     11.12 o
  12 -12   1       35.83       39.27     14.26 o
  13 -12   1      173.70      175.36     27.50 o
  14 -12   1        4.84       11.62     15.17 o
 -10 -11   1       55.00       97.49     28.83 o
  -9 -11   1        0.14       16.94     20.91 o
  -8 -11   1      245.08      229.09     32.57 o
  -7 -11   1       62.26       67.15     17.92 o
  -6 -11   1      634.80      606.63     35.76 o
  -5 -11   1       60.00      176.71     43.79 o
  -4 -11   1       88.44       62.59     22.45 o
  -3 -11   1       67.92       51.34     32.02 o
  -2 -11   1      491.48      526.13     58.76 o
  -1 -11   1      157.57      159.78     21.22 o
   0 -11   1      817.64      786.23     33.72 o
   1 -11   1      240.37      229.01     20.99 o
   2 -11   1      790.02      794.60     24.50 o
   3 -11   1      749.02      745.34     22.43 o
   4 -11   1     3152.86     3138.81     61.36 o
   5 -11   1      243.52      236.94     15.16 o
   6 -11   1        2.21       -7.69      7.64 o
   7 -11   1      530.42      502.81     21.47 o
   8 -11   1      270.10      201.56     13.71 o
   9 -11   1       29.94       19.87      8.92 o
  10 -11   1      306.19      324.49     18.80 o
  11 -11   1      283.57      317.98     19.10 o
  12 -11   1       15.48        7.03     11.64 o
  13 -11   1        3.73        9.61     13.08 o
  14 -11   1       58.21       37.38     21.90 o
 -11 -10   1       83.38      143.70     34.77 o
 -10 -10   1       34.75       24.43     22.67 o
  -9 -10   1      102.47      102.99     28.17 o
  -8 -10   1        1.49        1.76     15.40 o
  -7 -10   1      251.08      297.30     33.01 o
  -6 -10   1      132.88       94.85     22.89 o
  -5 -10   1     1299.84     1256.72     60.96 o
  -4 -10   1      400.64      408.63     47.86 o
  -3 -10   1     1370.09     1352.68     67.01 o
  -2 -10   1       37.68       20.54     11.96 o
  -1 -10   1        2.16        8.97      6.94 o
   0 -10   1      160.55      141.60     12.88 o
   1 -10   1     9786.65    10173.95    142.42 o
   2 -10   1       77.54       79.83     14.94 o
   3 -10   1      267.38      217.82     12.80 o
   4 -10   1        4.10       11.61      7.51 o
   5 -10   1     2035.22     2115.07     40.76 o
   6 -10   1       23.79       19.98      6.59 o
   7 -10   1      267.86      286.55     14.08 o
   8 -10   1      353.40      339.73     15.18 o
   9 -10   1      525.47      412.26     18.34 o
  10 -10   1      401.81      396.48     19.92 o
  11 -10   1        0.05        5.37      8.94 o
  12 -10   1       66.17       80.49     15.50 o
  13 -10   1      183.88      189.92     20.27 o
  14 -10   1        3.86       31.92     19.01 o
  15 -10   1      212.29      217.86     45.77 o
 -12  -9   1       24.01       17.16     25.31 o
 -11  -9   1        2.48       -5.50     18.49 o
 -10  -9   1      225.02      190.35     34.77 o
  -9  -9   1        4.18      -17.16     15.62 o
  -8  -9   1       31.08       49.07     19.15 o
  -7  -9   1       54.91       60.96     20.91 o
  -6  -9   1       12.53       27.85     12.68 o
  -5  -9   1       54.75       39.61     16.28 o
  -4  -9   1      263.89      284.19     35.87 o
  -3  -9   1      107.03       91.22     14.46 o
  -2  -9   1     2045.67     2076.85     58.74 o
  -1  -9   1      107.18      121.61     11.16 o
   0  -9   1      357.83      394.03     17.55 o
   1  -9   1       10.02       -0.52      5.95 o
   2  -9   1     2124.20     1974.15     37.26 o
   3  -9   1      178.90      214.91     10.06 o
   4  -9   1     1129.38     1088.22     23.32 o
   5  -9   1       31.01       34.82      6.28 o
   6  -9   1        2.14        5.90      5.64 o
   7  -9   1       48.84       56.07      8.33 o
   8  -9   1      200.03      218.72     11.99 o
   9  -9   1     1069.72     1115.68     25.57 o
  10  -9   1       53.37       71.87     10.89 o
  11  -9   1      392.44      366.45     19.26 o
  12  -9   1      167.24      141.25     17.45 o
  13  -9   1       26.03       49.76     15.72 o
  14  -9   1       15.94       13.84     16.77 o
  15  -9   1        2.20      -20.47     29.05 o
 -12  -8   1        1.62      -17.83     20.69 o
 -11  -8   1       39.55       48.85     25.53 o
 -10  -8   1       24.04       22.01     21.35 o
  -9  -8   1       47.98       79.88     23.11 o
  -8  -8   1       21.64       17.83     17.38 o
  -7  -8   1      131.22      130.54     59.64 o
  -6  -8   1        4.91       21.77     11.82 o
  -5  -8   1       95.38       82.52     14.75 o
  -4  -8   1       87.38       64.92     15.84 o
  -3  -8   1     2436.48     2431.72     90.78 o
  -2  -8   1        1.37       -0.85      8.16 o
  -1  -8   1      417.28      601.00     19.39 o
   0  -8   1       51.93       54.44      8.42 o
   1  -8   1     1253.91     1421.07     26.53 o
   2  -8   1      144.32      147.26     10.00 o
   3  -8   1      876.15      872.23     17.11 o
   4  -8   1       51.22       53.67      5.80 o
   5  -8   1      375.87      389.69     12.68 o
   6  -8   1        3.68        4.19      4.90 o
   7  -8   1       76.64      106.12      8.90 o
   8  -8   1      677.93      699.91     17.60 o
   9  -8   1       10.38       15.07      7.34 o
  10  -8   1      245.50      248.71     16.03 o
  11  -8   1       20.83       15.10     10.96 o
  12  -8   1       57.70       57.32     13.31 o
  13  -8   1      219.08      201.86     21.16 o
  14  -8   1        1.16       32.91     42.91 o
  15  -8   1       51.54       66.68     35.21 o
 -13  -7   1        0.15      -37.85     20.25 o
 -12  -7   1       64.78       80.54     29.71 o
 -11  -7   1        1.69       21.57     23.55 o
 -10  -7   1       36.97       30.59     22.45 o
  -9  -7   1      175.71      180.45     30.81 o
  -8  -7   1      385.82      356.87     49.18 o
  -7  -7   1        6.74       22.84     16.39 o
  -6  -7   1      484.46      399.57     26.82 o
  -5  -7   1      136.26      125.25     19.92 o
  -4  -7   1     2660.92     2670.46     81.86 o
  -3  -7   1      164.36      157.34     17.16 o
  -2  -7   1      744.02      890.88     28.00 o
  -1  -7   1       47.99       57.23      6.98 o
   0  -7   1     7599.48     8360.79    113.18 o
   1  -7   1      245.68      250.20     10.58 o
   2  -7   1        0.33       -3.44      4.12 o
   3  -7   1      846.47      875.16     16.49 o
   4  -7   1     2262.14     2653.57     30.84 o
   5  -7   1     1200.79     1244.47     23.32 o
   6  -7   1     3380.29     3899.70     49.53 o
   7  -7   1        0.45       -1.87      4.76 o
   8  -7   1      155.91      143.03      8.92 o
   9  -7   1       14.98       17.69      6.74 o
  10  -7   1       14.06       31.13      7.83 o
  11  -7   1      124.06       96.10     17.21 o
  12  -7   1      446.74      445.24     23.39 o
  13  -7   1        4.84       13.22     11.44 o
  14  -7   1       35.60       31.79     21.05 o
  15  -7   1       16.58        5.72     28.83 o
 -13  -6   1       21.53       -8.58     23.33 o
 -12  -6   1       45.92       56.12     27.07 o
 -11  -6   1        6.10      -12.32     19.37 o
 -10  -6   1       49.55       62.06     23.33 o
  -9  -6   1       80.74       93.75     23.55 o
  -8  -6   1       44.41       49.92     30.26 o
  -7  -6   1        4.37        9.56     16.39 o
  -6  -6   1      173.31      191.59     29.60 o
  -5  -6   1     3005.27     2954.03     81.98 o
  -4  -6   1      209.46      206.92     14.19 o
  -3  -6   1     5850.94     5988.32     96.62 o
  -2  -6   1      430.58      479.15     22.20 o
  -1  -6   1     1348.18     1330.04     23.44 o
   0  -6   1     1524.69     1574.66     26.42 o
   1  -6   1     5305.81     5696.08     65.97 o
   2  -6   1      608.09      591.95     12.97 o
   3  -6   1        5.87        4.97      3.28 o
   4  -6   1        6.11        3.97      3.26 o
   5  -6   1        0.04        3.40      3.62 o
   6  -6   1      362.94      335.96     11.03 o
   7  -6   1     2755.50     2903.31     32.41 o
   8  -6   1       47.05       43.79      6.57 o
   9  -6   1     1333.63     1342.05     23.80 o
  10  -6   1      710.38      712.92     25.38 o
  11  -6   1      560.43      566.67     21.63 o
  12  -6   1       12.89        9.60     11.10 o
  13  -6   1       18.01       29.56     19.05 o
  14  -6   1       53.61       45.42     20.66 o
  15  -6   1        2.16       79.88     37.19 o
 -14  -5   1        9.68      -18.93     21.35 o
 -13  -5   1        0.00       -1.98     23.99 o
 -12  -5   1       82.83       90.45     31.69 o
 -11  -5   1        8.47       18.05     22.67 o
 -10  -5   1      120.10      184.41     33.89 o
  -9  -5   1       12.67        8.51     11.02 o
  -8  -5   1     3279.70     3356.78     77.18 o
  -7  -5   1       55.10       51.36     12.33 o
  -6  -5   1     5880.12     5907.30    108.89 o
  -5  -5   1       55.66       67.50      7.93 o
  -4  -5   1        0.03        6.64      4.99 o
  -3  -5   1       32.34       25.99      6.50 o
  -2  -5   1     1551.59     1443.21     28.02 o
  -1  -5   1      169.28      189.06      7.15 o
   0  -5   1    13843.49    14792.69    159.18 o
   1  -5   1      506.55      511.62     13.07 o
   2  -5   1        7.15        8.48      3.37 o
   3  -5   1        1.84        3.18      3.08 o
   4  -5   1    11754.56    12369.64    109.97 o
   5  -5   1      104.03      117.83      6.88 o
   6  -5   1     1071.42     1014.99     16.62 o
   7  -5   1      232.01      238.93     12.72 o
   8  -5   1     3726.51     3749.53     52.13 o
   9  -5   1      159.29      159.54      9.36 o
  10  -5   1     1619.43     1492.45     27.77 o
  11  -5   1        9.31       14.84      7.22 o
  12  -5   1        1.00       -4.82      9.17 o
  13  -5   1        1.64       15.22     11.15 o
  14  -5   1       15.02       39.50     17.46 o
  15  -5   1      109.92      146.56     40.49 o
 -14  -4   1        9.66       23.11     26.85 o
 -13  -4   1      134.10      191.67     41.81 o
 -12  -4   1      191.26      189.91     38.51 o
 -11  -4   1      681.72      844.16     61.62 o
 -10  -4   1       17.24       36.03     20.40 o
  -9  -4   1      490.58      463.72     21.09 o
  -8  -4   1       14.70       16.12      7.06 o
  -7  -4   1      185.72      198.98     17.40 o
  -6  -4   1      314.23      317.07     19.06 o
  -5  -4   1     3918.36     3584.42    108.15 o
  -4  -4   1       47.24       46.61      6.14 o
  -3  -4   1      603.45      709.28     19.10 o
  -2  -4   1      105.93      117.39      6.57 o
  -1  -4   1    25286.91    25890.95    306.74 o
   0  -4   1      172.93      170.71      7.60 o
   1  -4   1      190.30      143.85      7.41 o
   2  -4   1       69.69       74.32      4.58 o
   3  -4   1    18707.43    19152.35    203.04 o
   4  -4   1      158.50      137.53      6.92 o
   5  -4   1     6214.57     6450.38     63.34 o
   6  -4   1       68.24       61.33      5.39 o
   7  -4   1      367.85      437.84     11.71 o
   8  -4   1      278.63      294.64     10.20 o
   9  -4   1      140.22      138.01     10.23 o
  10  -4   1       17.47       10.46      6.41 o
  11  -4   1      122.39      125.61     13.72 o
  12  -4   1      367.24      370.16     30.73 o
  13  -4   1        5.93       23.01     12.98 o
  14  -4   1      267.70      339.79     31.10 o
  15  -4   1        3.63        2.88     59.42 o
 -14  -3   1      249.67      289.16     53.92 o
 -13  -3   1        3.03      -19.37     17.83 o
 -12  -3   1       16.99       20.91     24.65 o
 -11  -3   1      180.51      183.49     31.36 o
 -10  -3   1       91.72       93.68     22.44 o
  -9  -3   1       41.92       55.35     14.12 o
  -8  -3   1     1294.77     1166.94     32.53 o
  -7  -3   1        6.20       -3.19      5.59 o
  -6  -3   1      114.02      101.85      8.04 o
  -5  -3   1       78.25       82.22      6.79 o
  -4  -3   1     3614.74     3936.42     57.41 o
  -3  -3   1       78.83       81.11      6.88 o
  -2  -3   1      247.66      293.88     14.37 o
  -1  -3   1        3.84       -9.21      4.61 o
   0  -3   1     6091.93     6305.26     72.48 o
   1  -3   1      620.27      587.29     10.72 o
   2  -3   1    30804.88    32437.92    283.90 o
   3  -3   1       74.24       65.92      4.70 o
   4  -3   1    10093.72    11040.37     91.35 o
   5  -3   1     1495.61     1449.69     19.86 o
   6  -3   1     3457.87     3722.56     38.36 o
   7  -3   1       96.44       85.19      5.71 o
   8  -3   1     1218.64     1314.82     21.46 o
   9  -3   1     1803.65     1796.98     27.99 o
  10  -3   1      657.36      683.24     20.97 o
  11  -3   1      625.75      636.66     24.02 o
  12  -3   1      880.79      777.35     30.24 o
  13  -3   1      136.33      146.73     21.96 o
  14  -3   1      182.03      217.17     27.69 o
  15  -3   1        3.37      -17.05     57.66 o
 -15  -2   1      109.63       50.83     36.75 o
 -14  -2   1       29.38       54.80     31.69 o
 -13  -2   1      186.97      214.56     43.79 o
 -12  -2   1        0.47        3.08     19.37 o
 -11  -2   1        0.50       -7.01     13.54 o
 -10  -2   1      251.54      234.95     23.23 o
  -9  -2   1      297.71      258.77     22.28 o
  -8  -2   1      367.03      344.41     22.88 o
  -7  -2   1     3368.14     3260.14     69.35 o
  -6  -2   1       28.14       35.33      4.74 o
  -5  -2   1     3064.02     3384.70     42.93 o
  -4  -2   1       28.98       23.66      5.94 o
  -3  -2   1     6279.04     6452.01    109.71 o
  -2  -2   1        1.30        0.64      4.87 o
  -1  -2   1      137.36       78.50      6.26 o
   0  -2   1      165.30       79.07      4.76 o
   1  -2   1     2516.20     2554.31     22.94 o
   2  -2   1       77.11      101.25      4.77 o
   3  -2   1    13777.07    14159.67    113.94 o
   4  -2   1      120.82      122.58      5.56 o
   5  -2   1    12713.09    13013.57     96.47 o
   6  -2   1      902.54      966.20     14.15 o
   7  -2   1     1722.88     1691.82     25.85 o
   8  -2   1     1628.57     1651.65     27.03 o
   9  -2   1      941.86      984.43     23.18 o
  10  -2   1      512.52      492.17     20.22 o
  11  -2   1        1.92       -3.93      7.57 o
  12  -2   1        5.99        3.36     10.88 o
  13  -2   1      184.68      176.37     27.88 o
  14  -2   1        0.32      -21.35     24.87 o
  15  -2   1      117.38      103.65     42.47 o
 -15  -1   1       43.26       44.01     34.99 o
 -14  -1   1        0.31       22.23     26.41 o
 -13  -1   1       65.09       69.32     32.13 o
 -12  -1   1        6.15        2.86     19.37 o
 -11  -1   1      216.34      203.38     22.91 o
 -10  -1   1      132.43      142.77     19.65 o
  -9  -1   1        0.23        2.92     10.18 o
  -8  -1   1      431.20      447.42     19.75 o
  -7  -1   1       35.11       38.77      7.07 o
  -6  -1   1      512.09      442.33     13.78 o
  -5  -1   1       44.97       57.60      4.90 o
  -4  -1   1    10284.00    10560.43     91.15 o
  -3  -1   1        1.85       -0.64      3.12 o
  -2  -1   1    33654.89    34536.55    418.02 o
  -1  -1   1       38.50        6.92      3.77 o
   1  -1   1      437.70      311.96      7.04 o
   2  -1   1    46450.10    46156.08    515.65 o
   3  -1   1     1858.51     1738.22     20.81 o
   4  -1   1     2616.13     2626.25     23.83 o
   5  -1   1      315.72      337.08      8.28 o
   6  -1   1    12485.41    12168.81    110.49 o
   7  -1   1       14.13       13.22      4.62 o
   8  -1   1     1767.62     1836.49     28.33 o
   9  -1   1       61.69       37.49      7.99 o
  10  -1   1      878.21      866.71     27.47 o
  11  -1   1       75.04       70.59     20.20 o
  12  -1   1       25.74       22.83     17.61 o
  13  -1   1        0.05        7.70     25.75 o
  14  -1   1      393.82      361.34     57.22 o
  15  -1   1       56.67       91.77     38.29 o
 -15   0   1      161.47      145.24     43.13 o
 -14   0   1        0.59       -4.18     24.43 o
 -13   0   1      268.73      303.69     50.17 o
 -12   0   1       64.89       63.77     21.24 o
 -11   0   1      193.91      171.29     22.18 o
 -10   0   1       49.11       50.37     12.43 o
  -9   0   1     2413.18     2387.43     46.18 o
  -8   0   1       79.62       81.58      8.45 o
  -7   0   1     2365.33     2071.50     28.70 o
  -6   0   1       45.66       38.50      5.44 o
  -5   0   1    26502.62    28695.97    243.63 o
  -4   0   1       90.93       83.75      7.06 o
  -3   0   1    15326.71    15643.00    136.95 o
  -2   0   1        0.17       -2.51      1.25 o
   0   0   1       29.78        0.11      0.16 o
   1   0   1     4151.85     3963.63    105.52 o
   2   0   1      236.86      216.33      4.79 o
   3   0   1    63964.69    64507.60    589.89 o
   4   0   1        8.13        6.69      2.63 o
   5   0   1        4.17        6.27      3.54 o
   6   0   1        3.85        5.09      4.02 o
   7   0   1      677.45      582.79     15.31 o
   8   0   1        8.04        7.27      4.84 o
   9   0   1     1049.84     1015.66     32.63 o
  10   0   1        3.99       -0.26     12.44 o
  11   0   1      821.24      776.44     47.06 o
  12   0   1       80.42      100.57     32.57 o
  13   0   1      128.34      103.87     34.33 o
  14   0   1        0.01      -14.08     25.75 o
  15   0   1      332.98      449.59     64.48 o
 -15   1   1       10.25       13.20     30.59 o
 -14   1   1      280.90      470.05     63.16 o
 -13   1   1       14.79       22.01     22.67 o
 -12   1   1      314.52      300.03     26.63 o
 -11   1   1        4.72        6.94      8.91 o
 -10   1   1     1637.90     1507.75     37.40 o
  -9   1   1      578.12      571.29     22.09 o
  -8   1   1     1967.71     2129.14     31.22 o
  -7   1   1      244.55      281.69      8.84 o
  -6   1   1      373.74      399.38     13.18 o
  -5   1   1       21.70       18.49      3.01 o
  -4   1   1   104007.19   102644.78    903.84 o
  -3   1   1     2610.98     2494.32     35.33 o
  -2   1   1    10819.96    11089.29    118.96 o
  -1   1   1       99.37       85.78      6.77 o
   0   1   1    18575.50    14807.54   1306.29 o
   1   1   1       21.10        3.65      1.67 o
   2   1   1     4855.76     4798.52     55.82 o
   3   1   1       53.15       47.98      4.58 o
   4   1   1     5667.05     5886.15     60.54 o
   5   1   1       14.21       16.38      2.99 o
   6   1   1    10543.10    10380.96    154.05 o
   7   1   1       48.66       36.21      6.20 o
   8   1   1       50.86       34.92      9.23 o
   9   1   1       73.26       80.95     15.32 o
  10   1   1      576.78      579.29     31.55 o
  11   1   1        6.04        9.52     14.13 o
  12   1   1      901.05      947.81     69.76 o
  13   1   1        2.40       22.01     26.63 o
  14   1   1      106.35      111.79     38.07 o
  15   1   1        6.74       65.58     39.39 o
 -15   2   1        0.98        7.70     22.17 o
 -14   2   1        6.84        4.30     20.86 o
 -13   2   1       36.87       40.25     15.85 o
 -12   2   1       20.62       22.93     12.20 o
 -11   2   1     1264.33     1262.94     35.76 o
 -10   2   1       48.03       44.72     10.08 o
  -9   2   1     1340.85     1292.48     26.61 o
  -8   2   1      451.58      425.74     12.43 o
  -7   2   1    10629.86    10619.63     86.82 o
  -6   2   1      356.73      384.80      9.70 o
  -5   2   1     1738.05     1868.30     23.54 o
  -4   2   1        0.36       -5.52      2.76 o
  -3   2   1    43326.01    44877.37    364.66 o
  -2   2   1      203.89      178.80      5.65 o
  -1   2   1      174.92      168.76      4.62 o
   0   2   1       20.30       -3.38      1.69 o
   1   2   1    50668.62    50341.15   1101.01 o
   2   2   1        0.27       -6.45      3.23 o
   3   2   1     1058.87     1061.41     16.74 o
   4   2   1      227.68      211.98      8.07 o
   5   2   1      590.88      587.05     14.96 o
   6   2   1        3.27       -2.32      4.57 o
   7   2   1     1619.74     1653.69     29.57 o
   8   2   1       22.23       20.67      9.92 o
   9   2   1     1455.42     1470.54     46.84 o
  10   2   1       96.19      100.39     17.43 o
  11   2   1      542.25      507.93     45.99 o
  12   2   1       64.60       28.39     23.99 o
  13   2   1        4.98        3.74     20.69 o
  14   2   1       29.92       36.75     31.03 o
 -15   3   1       24.99       65.27     39.72 o
 -14   3   1      540.02      563.82     37.75 o
 -13   3   1      135.49      162.83     27.92 o
 -12   3   1       85.92       81.73     15.75 o
 -11   3   1        3.38       -5.00      9.22 o
 -10   3   1      267.99      293.47     13.74 o
  -9   3   1     1402.40     1467.23     25.91 o
  -8   3   1     2649.98     2692.95     30.94 o
  -7   3   1       87.01       93.90      6.44 o
  -6   3   1    13201.79    14114.97    127.67 o
  -5   3   1      126.46      135.24      9.68 o
  -4   3   1     2577.77     2481.88     28.37 o
  -3   3   1       88.64       96.77      4.62 o
  -2   3   1      445.02      454.08      9.86 o
  -1   3   1      636.11      606.15     11.92 o
   0   3   1    15662.27    16319.06    147.61 o
   1   3   1       24.57        8.03      3.39 o
   2   3   1      530.68      596.15     16.55 o
   3   3   1       39.86       51.74      5.15 o
   4   3   1       14.59       17.08      4.78 o
   5   3   1        5.07        3.05      4.58 o
   6   3   1      236.36      353.42     17.34 o
   7   3   1        9.86       13.54     11.54 o
   8   3   1     4496.77     4597.98     85.19 o
   9   3   1      209.88      273.53     25.11 o
  10   3   1      234.36      240.54     26.46 o
  11   3   1       13.83       16.06     21.35 o
  12   3   1        1.99      -13.42     20.25 o
  13   3   1        8.93       13.64     27.51 o
  14   3   1      579.46      586.47     67.34 o
 -15   4   1       13.63       13.20     33.23 o
 -14   4   1       35.94       27.95     16.07 o
 -13   4   1      273.12      244.44     23.92 o
 -12   4   1        2.73       34.03     12.67 o
 -11   4   1       22.66       17.63      7.93 o
 -10   4   1        6.79       -0.33      6.48 o
  -9   4   1     9799.46     9997.71     95.86 o
  -8   4   1      684.57      719.94     21.96 o
  -7   4   1     1053.04      998.86     22.28 o
  -6   4   1      597.06      571.87     12.89 o
  -5   4   1    10000.91    11133.32    100.65 o
  -4   4   1      832.41      859.72     14.58 o
  -3   4   1      748.30      804.95     12.22 o
  -2   4   1      188.25      181.73      7.58 o
  -1   4   1     1741.21     1869.91     36.46 o
   0   4   1       23.58       28.80      4.26 o
   1   4   1      187.82      234.23     12.84 o
   2   4   1      168.57      165.22      8.96 o
   3   4   1     2991.27     3099.38     47.47 o
   4   4   1       15.49       15.80      4.80 o
   5   4   1      324.59      367.01     13.68 o
   6   4   1       21.48       20.57      7.31 o
   7   4   1        0.54        5.88      8.41 o
   8   4   1        7.92       29.13     10.88 o
   9   4   1      889.03      872.82     36.40 o
  10   4   1        2.16       19.96     23.62 o
  11   4   1      550.16      416.14     46.65 o
  12   4   1       15.40       19.15     23.33 o
  13   4   1       55.75       60.52     29.71 o
  14   4   1        2.95       -4.40     24.21 o
 -15   5   1        1.20      -19.37     29.49 o
 -14   5   1      103.57      103.01     25.05 o
 -13   5   1        0.19       16.01     17.79 o
 -12   5   1      373.33      341.14     22.21 o
 -11   5   1      144.36      155.00     13.44 o
 -10   5   1       14.32       27.74      7.70 o
  -9   5   1      762.06      736.51     17.27 o
  -8   5   1        8.89        9.91      4.24 o
  -7   5   1     1827.39     1786.91     24.89 o
  -6   5   1       11.11       26.89      6.41 o
  -5   5   1      149.08      166.76      7.32 o
  -4   5   1     3320.28     3181.77     31.61 o
  -3   5   1        1.90        4.21      3.04 o
  -2   5   1     2145.26     2063.10     27.06 o
  -1   5   1      186.57      173.05      7.58 o
   0   5   1      888.45     1052.36     17.07 o
   1   5   1       34.83       27.06      3.75 o
   2   5   1    20090.62    21586.91    262.30 o
   3   5   1       43.91       37.49      5.95 o
   4   5   1      207.61      321.52     13.51 o
   5   5   1      243.77      257.00     12.44 o
   6   5   1      711.03      747.52     35.03 o
   7   5   1        0.05        9.37      8.91 o
   8   5   1      229.37      251.36     26.75 o
   9   5   1       52.47       53.37     14.81 o
  10   5   1      693.71      747.58     49.95 o
  11   5   1        7.46        4.62     20.25 o
  12   5   1        3.89        9.24     20.69 o
  13   5   1        2.14       12.76     22.89 o
 -15   6   1       93.74       52.60     36.97 o
 -14   6   1       28.84       10.69     79.44 o
 -13   6   1      305.02      346.42     62.50 o
 -12   6   1       40.41       37.65     16.71 o
 -11   6   1      135.42      150.75     12.73 o
 -10   6   1     2171.40     2065.05     31.43 o
  -9   6   1       62.56       60.89      8.65 o
  -8   6   1       70.81       97.41      9.26 o
  -7   6   1      393.96      359.05     12.62 o
  -6   6   1       50.68       67.57      6.13 o
  -5   6   1       72.69       91.70      6.73 o
  -4   6   1      304.36      338.52     10.23 o
  -3   6   1     3748.74     3902.08     46.08 o
  -2   6   1      293.78      279.66     10.82 o
  -1   6   1    34796.13    35884.83    319.53 o
   0   6   1     1032.13     1069.26     28.13 o
   1   6   1       30.93       28.63      4.91 o
   2   6   1        3.54        7.70      6.80 o
   3   6   1     1177.59     1333.88     25.11 o
   4   6   1        9.08       13.37      5.54 o
   5   6   1      109.00      157.37     11.93 o
   6   6   1      142.39      167.24     31.69 o
   7   6   1        3.22        3.05     10.17 o
   8   6   1       80.20       82.52     15.92 o
   9   6   1      589.97      648.01     43.29 o
  10   6   1       11.88       16.94     18.93 o
  11   6   1      128.70      170.77     33.23 o
  12   6   1        1.65      -31.91     16.72 o
  13   6   1        4.40       -3.08     21.13 o
 -15   7   1        4.17       -8.58     29.71 o
 -14   7   1       17.67       38.22     21.08 o
 -13   7   1      603.60      662.95     33.12 o
 -12   7   1       32.35       26.18     13.53 o
 -11   7   1       17.61       25.04      9.79 o
 -10   7   1     1507.20     1416.69     30.48 o
  -9   7   1        6.28       -1.26      7.10 o
  -8   7   1     1922.55     2017.02     31.79 o
  -7   7   1       10.55        2.70      5.29 o
  -6   7   1     1582.23     1506.52     23.80 o
  -5   7   1      910.18      819.41     16.40 o
  -4   7   1     4870.30     4886.50     47.88 o
  -3   7   1     1672.31     1671.57     26.67 o
  -2   7   1      218.20      159.21      9.86 o
  -1   7   1        3.01        6.77      4.87 o
   0   7   1     5760.08     6730.57     72.23 o
   1   7   1        7.64        6.69      4.08 o
   2   7   1     1265.32     1625.97     29.60 o
   3   7   1      195.95      225.68     11.51 o
   4   7   1      583.64      684.72     22.80 o
   5   7   1        4.23       11.63      8.72 o
   6   7   1      472.85      474.21     34.22 o
   7   7   1       45.99       72.98     15.29 o
   8   7   1      799.15      871.91     39.91 o
   9   7   1        6.16        5.50     16.94 o
  10   7   1        4.34      -14.52     15.40 o
  11   7   1       40.15       48.19     24.21 o
  12   7   1      244.84      200.26     38.73 o
  13   7   1       14.69       21.57     23.11 o
 -15   8   1        2.27       18.93     31.69 o
 -14   8   1       29.32       31.64     15.97 o
 -13   8   1      312.43      309.49     35.67 o
 -12   8   1        0.93        5.18      8.63 o
 -11   8   1      182.15      195.59     14.33 o
 -10   8   1        0.93       -5.57      7.68 o
  -9   8   1     1085.48     1076.25     26.80 o
  -8   8   1     1184.04     1140.63     26.72 o
  -7   8   1     1274.12     1251.34     24.73 o
  -6   8   1      471.74      445.12     14.15 o
  -5   8   1       61.37       55.49      5.56 o
  -4   8   1      111.44      110.64      8.41 o
  -3   8   1     2294.25     2315.88     36.04 o
  -2   8   1       39.70       39.55      6.45 o
  -1   8   1      757.23      843.16     24.21 o
   0   8   1      172.69      161.48     10.04 o
   1   8   1      233.17      291.32     17.75 o
   2   8   1       62.07       69.72      7.94 o
   3   8   1      363.62      312.26     11.49 o
   4   8   1       93.89       88.42     12.02 o
   5   8   1     1013.02      997.10     44.45 o
   6   8   1       97.12      102.59     15.86 o
   7   8   1     2076.09     1962.68    109.81 o
   8   8   1       24.67       17.83     17.83 o
   9   8   1      491.71      529.47     44.01 o
  10   8   1       14.55       38.29     21.57 o
  11   8   1       79.87       98.59     29.93 o
  12   8   1        1.54       13.86     20.69 o
 -15   9   1       36.15       16.28     31.91 o
 -14   9   1        2.74       27.16     18.39 o
 -13   9   1        8.71       27.38     14.52 o
 -12   9   1      840.36      773.85     31.29 o
 -11   9   1        2.30        7.71      9.46 o
 -10   9   1       29.32       40.86      9.98 o
  -9   9   1      877.13      836.20     24.72 o
  -8   9   1        1.67       10.61      7.15 o
  -7   9   1       43.73       34.30      7.54 o
  -6   9   1     1455.75     1377.70     26.74 o
  -5   9   1       37.76       55.60      8.60 o
  -4   9   1     3260.49     3177.22     49.68 o
  -3   9   1      127.51      132.36      9.67 o
  -2   9   1       82.94       86.11     15.45 o
  -1   9   1       31.66       19.42      7.18 o
   0   9   1      625.21      536.53     19.52 o
   1   9   1       71.68       61.46      7.82 o
   2   9   1        3.47        4.74     10.04 o
   3   9   1       78.69       72.84     11.26 o
   4   9   1     2438.32     2440.87     62.07 o
   5   9   1       40.38       30.37     14.96 o
   6   9   1     3641.01     3558.88     90.01 o
   7   9   1        1.12       -5.94     13.86 o
   8   9   1       58.45       26.19     17.61 o
   9   9   1       19.97       24.43     18.71 o
  10   9   1      102.88       99.47     27.29 o
  11   9   1        2.51       25.75     21.35 o
 -15  10   1      180.27      153.74     24.17 o
 -14  10   1        0.42       10.51     18.11 o
 -13  10   1       82.08      107.61     17.09 o
 -12  10   1      421.35      428.16     29.20 o
 -11  10   1       84.60       74.17     12.23 o
 -10  10   1      497.39      549.24     22.46 o
  -9  10   1      107.46      105.88     12.88 o
  -8  10   1      145.10      127.26     12.63 o
  -7  10   1       56.39       38.93      7.25 o
  -6  10   1      141.26      131.03     12.03 o
  -5  10   1      440.57      473.40     18.44 o
  -4  10   1      119.60      137.96     11.17 o
  -3  10   1     2065.59     2021.75     45.20 o
  -2  10   1      172.25      137.78     13.68 o
  -1  10   1     1755.83     1750.90     40.27 o
   0  10   1      813.89      768.73     24.64 o
   1  10   1      645.86      604.51     21.32 o
   2  10   1      196.61      170.70     18.64 o
   3  10   1       19.46       22.66     11.73 o
   4  10   1       35.54       37.66     12.73 o
   5  10   1       50.20       54.15     13.69 o
   6  10   1       20.09       16.81     12.45 o
   7  10   1      250.06      294.88     31.03 o
   8  10   1       18.05       15.84     16.28 o
   9  10   1      346.18      355.62     38.73 o
  10  10   1      144.02      130.28     29.05 o
  11  10   1       50.63       63.38     26.19 o
 -14  11   1        0.01       16.08     18.57 o
 -13  11   1        0.10       19.28     20.74 o
 -12  11   1      181.14      160.65     15.81 o
 -11  11   1      471.80      445.20     21.87 o
 -10  11   1       88.37       59.86     13.47 o
  -9  11   1        0.22        3.06      8.12 o
  -8  11   1        1.66       -8.31      8.32 o
  -7  11   1       25.56       24.88     10.61 o
  -6  11   1      787.98      783.13     29.27 o
  -5  11   1        4.20        8.76      7.41 o
  -4  11   1     3718.54     3610.86     57.77 o
  -3  11   1        0.04       -8.11      8.35 o
  -2  11   1     1611.97     1500.20     47.59 o
  -1  11   1      588.05      566.49     29.07 o
   0  11   1      600.56      545.14     28.41 o
   1  11   1       28.91       15.69      7.39 o
   2  11   1      818.05      671.49     39.17 o
   3  11   1       15.19       24.93     12.56 o
   4  11   1      191.98      174.50     21.68 o
   5  11   1      132.17      130.35     18.75 o
   6  11   1      298.96      328.51     26.81 o
   7  11   1        5.07       -6.18     11.78 o
   8  11   1       13.13        9.68     14.74 o
   9  11   1       13.34       20.87     16.09 o
  10  11   1       12.61       53.92     23.33 o
 -14  12   1       88.54       77.21     22.31 o
 -13  12   1       33.21       28.47     15.94 o
 -12  12   1        0.13       17.93     10.46 o
 -11  12   1      244.63      237.80     17.21 o
 -10  12   1       18.93        7.49     10.77 o
  -9  12   1      192.58      186.01     19.26 o
  -8  12   1       79.19      104.23     20.52 o
  -7  12   1      907.19      791.10     36.56 o
  -6  12   1       54.55       50.67     12.20 o
  -5  12   1        8.57        6.43     10.09 o
  -4  12   1      888.70      861.96     40.16 o
  -3  12   1     1442.44     1390.72     48.61 o
  -2  12   1        3.24        7.29     12.04 o
  -1  12   1     2104.59     1870.72     60.63 o
   0  12   1       23.61       16.73     15.46 o
   1  12   1      654.47      614.67     41.81 o
   2  12   1      176.96      205.49     22.15 o
   3  12   1      105.88       96.37     17.36 o
   4  12   1       10.33       -6.60     11.44 o
   5  12   1       66.13       59.16     15.43 o
   6  12   1       23.35       16.75     13.22 o
   7  12   1      151.33      160.37     38.51 o
   8  12   1       18.04       31.93     16.53 o
   9  12   1       87.13      107.61     27.07 o
 -13  13   1       22.71       42.63     20.08 o
 -12  13   1       10.85       16.58     13.98 o
 -11  13   1        2.24       38.58     12.82 o
 -10  13   1       75.54       84.79     15.67 o
  -9  13   1        7.08        4.88     10.58 o
  -8  13   1        1.12        5.01     12.75 o
  -7  13   1       75.60       76.90     23.47 o
  -6  13   1      187.57      213.92     25.26 o
  -5  13   1      549.70      479.73     26.85 o
  -4  13   1      239.01      210.99     20.58 o
  -3  13   1      925.31      732.84     29.28 o
  -2  13   1     2156.44     1975.96     70.42 o
  -1  13   1      471.66      459.75     34.40 o
   0  13   1     2100.10     1941.92     66.52 o
   1  13   1        5.57       11.51     14.53 o
   2  13   1      608.37      532.31     34.11 o
   3  13   1        8.44        1.41     12.37 o
   4  13   1      191.19      194.21     27.84 o
   5  13   1       33.11       45.90     15.86 o
   6  13   1        0.74       -7.71     11.70 o
   7  13   1        8.52        9.98     14.90 o
   8  13   1      586.20      618.60     46.65 o
 -13  14   1       17.62       11.54     19.28 o
 -12  14   1      111.47      102.27     22.47 o
 -11  14   1        8.63       22.33     13.62 o
 -10  14   1       95.72       91.08     15.01 o
  -9  14   1      167.72      188.42     20.95 o
  -8  14   1        2.62       -0.09     12.09 o
  -7  14   1      915.65      863.01     38.16 o
  -6  14   1      356.99      329.52     31.46 o
  -5  14   1      161.33      174.39     22.44 o
  -4  14   1        2.87       14.17     11.33 o
  -3  14   1     1482.64     1398.43     42.15 o
  -2  14   1       88.76       94.08     22.83 o
  -1  14   1       96.94       73.24     23.00 o
   0  14   1        3.02       -5.80     14.56 o
   1  14   1      163.70      170.85     24.49 o
   2  14   1       11.23       33.20     15.45 o
   3  14   1       78.75       59.51     17.29 o
   4  14   1        0.32       -5.39     12.68 o
   5  14   1      174.57      185.77     24.64 o
   6  14   1        0.02       38.07     20.91 o
   7  14   1        6.29        6.60     18.05 o
 -12  15   1       13.24       25.75     23.73 o
 -11  15   1        0.59       32.51     21.56 o
 -10  15   1       45.38       21.48     12.92 o
  -9  15   1       10.15       -4.59     11.79 o
  -8  15   1      116.89       90.19     19.86 o
  -7  15   1        8.56       -4.97     11.67 o
  -6  15   1      114.42      109.41     18.84 o
  -5  15   1       95.42      138.61     28.39 o
  -4  15   1      214.26      240.46     52.53 o
  -3  15   1      109.75       96.97     23.42 o
  -2  15   1       22.12       48.50     22.67 o
  -1  15   1        0.20        3.68     16.04 o
   0  15   1      143.38      105.80     23.35 o
   1  15   1      168.60      208.72     37.08 o
   2  15   1        1.59       16.17     15.43 o
   3  15   1        2.25        6.73     15.63 o
   4  15   1      454.94      442.19     51.16 o
   5  15   1        0.55        4.18     16.06 o
   6  15   1       14.19       20.03     18.71 o
 -11  16   1       76.21      137.62     69.98 o
 -10  16   1        8.77      -21.11     22.83 o
  -9  16   1      105.79      146.93     22.80 o
  -8  16   1        0.71        3.97     15.46 o
  -7  16   1        0.27       13.55     13.91 o
  -6  16   1      255.37      222.89     24.16 o
  -5  16   1      398.99      374.36     28.09 o
  -4  16   1        0.02       15.30     12.89 o
  -3  16   1      239.22      259.56     38.07 o
  -2  16   1      140.47      112.32     26.52 o
  -1  16   1        0.74        0.61     17.91 o
   0  16   1      239.43      228.40     30.83 o
   1  16   1      260.11      271.55     31.49 o
   2  16   1       19.98       22.27     17.29 o
   3  16   1      225.44      259.23     33.67 o
   4  16   1        6.89       -5.06     18.27 o
   5  16   1        5.91        6.60     18.49 o
 -10  17   1        0.39       39.14     27.55 o
  -9  17   1       96.87      144.28     31.96 o
  -8  17   1       22.53       47.75     34.33 o
  -7  17   1        8.74       21.46     17.67 o
  -6  17   1      352.91      324.76     28.98 o
  -5  17   1      110.65      110.82     20.15 o
  -4  17   1       19.35       25.39     14.58 o
  -3  17   1       32.70        6.95     19.13 o
  -2  17   1      229.77      275.11     53.15 o
  -1  17   1      241.65      250.92     57.33 o
   0  17   1       22.20       18.93     23.55 o
   1  17   1        5.40       16.50     21.79 o
   2  17   1        4.27       30.15     22.01 o
   3  17   1        0.42      -20.69     16.06 o
   4  17   1      281.75      288.06     35.65 o
  -9  18   1       62.32       57.23     54.80 o
  -8  18   1      419.65      474.06     51.38 o
  -7  18   1      125.82      162.85     45.11 o
  -6  18   1        6.86       16.20     18.56 o
  -5  18   1      452.92      503.23     38.23 o
  -4  18   1      115.55       93.75     36.31 o
  -3  18   1      198.38      212.14     44.45 o
  -2  18   1      199.40      213.24     42.03 o
  -1  18   1      422.64      364.42     48.41 o
   0  18   1      100.51      116.19     32.13 o
   1  18   1      450.14      464.11     48.63 o
   2  18   1       10.68       26.41     23.11 o
  -6  19   1      179.84      141.06     46.43 o
  -5  19   1      981.37      987.42     82.96 o
  -4  19   1      397.90      479.08     62.50 o
  -3  19   1      511.29      602.97     64.70 o
  -2  19   1     1296.94     1282.75     86.48 o
  -1  19   1       88.78      145.68     37.41 o
   0 -19   2      173.80      128.52     37.63 o
   1 -19   2      813.78      816.21     69.54 o
   2 -19   2      957.31     1156.14     61.98 o
   3 -19   2       54.54       24.68     20.54 o
   4 -19   2      370.39      311.24     42.60 o
   5 -19   2        2.04       -6.17     19.38 o
   6 -19   2        6.08       79.91     28.06 o
   7 -19   2       92.20      129.97     31.12 o
  -2 -18   2     1153.27     1373.85     79.66 o
  -1 -18   2      266.13      317.33     44.45 o
   0 -18   2        0.84       36.97     25.53 o
   1 -18   2      191.81      214.12     43.13 o
   2 -18   2       61.09       61.62     32.57 o
   3 -18   2       11.77       35.61     16.93 o
   4 -18   2       18.58       12.48     16.55 o
   5 -18   2      122.47      128.64     21.73 o
   6 -18   2        5.48       37.37     24.91 o
   7 -18   2       39.25       64.88     61.07 o
   8 -18   2      268.27      277.35     52.15 o
   9 -18   2       16.18       15.27     18.86 o
  -4 -17   2      141.84      142.60     32.79 o
  -3 -17   2        9.80       36.31     23.33 o
  -2 -17   2      145.14      185.07     34.55 o
  -1 -17   2      460.95      488.76     50.17 o
   0 -17   2      227.04      234.86     34.24 o
   1 -17   2      839.62      712.39     55.68 o
   2 -17   2      221.27      273.09     36.81 o
   3 -17   2       17.59       26.45     15.17 o
   4 -17   2      124.11      136.79     22.80 o
   5 -17   2       39.75       46.42     16.95 o
   6 -17   2       17.35       12.14     13.22 o
   7 -17   2      446.50      472.53     30.57 o
   8 -17   2       35.89       -3.11     18.93 o
   9 -17   2       77.42       58.91     20.50 o
  10 -17   2       17.39       78.21     25.29 o
  -5 -16   2       25.63       53.48     24.87 o
  -4 -16   2      202.78      186.39     32.35 o
  -3 -16   2      119.44      137.17     26.24 o
  -2 -16   2      677.88      671.86     44.85 o
  -1 -16   2      130.96      115.11     24.63 o
   0 -16   2       30.83       33.97     19.93 o
   1 -16   2      147.27      114.07     26.37 o
   2 -16   2      361.38      396.32     44.89 o
   3 -16   2      399.98      369.86     26.30 o
   4 -16   2      443.86      475.09     32.01 o
   5 -16   2       16.67       -3.25     13.31 o
   6 -16   2      179.38      191.99     20.80 o
   7 -16   2        0.72        2.19     11.71 o
   8 -16   2      347.23      386.94     24.21 o
   9 -16   2        0.35       10.67     11.98 o
  10 -16   2      156.37      118.19     28.17 o
  11 -16   2      232.17      244.27     71.52 o
  -7 -15   2      299.65      277.50     38.51 o
  -6 -15   2       77.94      115.97     28.61 o
  -5 -15   2       16.57       42.69     22.23 o
  -4 -15   2        0.03       -8.08     14.32 o
  -3 -15   2       16.99        4.10     15.26 o
  -2 -15   2       55.73       34.15     17.46 o
  -1 -15   2     1753.19     1657.94     66.72 o
   0 -15   2      711.23      734.73     46.31 o
   1 -15   2      581.39      486.74     40.22 o
   2 -15   2      191.57      201.60     39.37 o
   3 -15   2       26.12       12.75     12.18 o
   4 -15   2      130.95      119.23     18.40 o
   5 -15   2      895.36      840.97     41.73 o
   6 -15   2      102.54       87.47     18.33 o
   7 -15   2      421.14      427.82     32.34 o
   8 -15   2       24.54       42.49     14.04 o
   9 -15   2      251.43      233.83     20.24 o
  10 -15   2        1.63       25.73     23.85 o
  11 -15   2      216.36      184.02     23.66 o
  12 -15   2      461.30      646.32     88.25 o
  -8 -14   2       19.80       -1.10     20.47 o
  -7 -14   2        7.22       -7.48     18.49 o
  -6 -14   2       29.40       54.21     19.63 o
  -5 -14   2       32.98        8.54     15.11 o
  -4 -14   2      795.16      838.03     61.62 o
  -3 -14   2      291.94      321.51     30.42 o
  -2 -14   2      104.01       80.28     19.50 o
  -1 -14   2        0.52       -5.11     14.04 o
   0 -14   2      212.80      225.00     28.00 o
   1 -14   2      285.25      304.72     32.13 o
   2 -14   2       20.79       31.81     17.51 o
   3 -14   2        0.63       20.38     10.07 o
   4 -14   2     3711.64     3598.42     78.69 o
   5 -14   2      100.45      138.73     23.42 o
   6 -14   2       58.02       61.71     16.15 o
   7 -14   2        4.10        0.54     10.90 o
   8 -14   2      311.36      237.27     19.08 o
   9 -14   2      630.58      687.82     38.02 o
  10 -14   2      176.31      219.52     21.43 o
  11 -14   2      107.88       81.51     17.00 o
  12 -14   2      554.63      610.13     60.35 o
  13 -14   2      121.56      114.29     27.50 o
  -9 -13   2       12.57       21.35     22.01 o
  -8 -13   2        2.26       27.95     22.01 o
  -7 -13   2      791.88      896.34     48.22 o
  -6 -13   2       97.96      128.29     23.29 o
  -5 -13   2      168.15      153.62     23.29 o
  -4 -13   2      136.71       93.06     19.65 o
  -3 -13   2      150.69      128.36     21.68 o
  -2 -13   2      244.90      272.68     27.72 o
  -1 -13   2      461.19      521.72     35.36 o
   0 -13   2        0.18       19.40     14.70 o
   1 -13   2     2988.69     2794.76     86.18 o
   2 -13   2       51.03       76.56     14.01 o
   3 -13   2     1315.55     1267.25     40.72 o
   4 -13   2      282.02      301.20     18.87 o
   5 -13   2       27.31       21.85     13.66 o
   6 -13   2      576.95      502.01     35.02 o
   7 -13   2        8.79        3.92     10.23 o
   8 -13   2      344.47      324.81     20.50 o
   9 -13   2      993.90     1113.17     34.53 o
  10 -13   2        0.78       22.14     12.40 o
  11 -13   2       72.11       66.13     12.41 o
  12 -13   2        0.03       -5.63     11.72 o
  13 -13   2       69.34       61.49     17.83 o
 -10 -12   2      501.64      465.21     49.95 o
  -9 -12   2        0.02      -15.62     17.83 o
  -8 -12   2        9.65        4.32     15.73 o
  -7 -12   2        5.74       20.13     15.09 o
  -6 -12   2      369.00      352.32     35.98 o
  -5 -12   2        0.10      -10.36     11.73 o
  -4 -12   2        0.98       -0.96     12.03 o
  -3 -12   2       60.97       37.21     15.62 o
  -2 -12   2      242.08      159.90     21.48 o
  -1 -12   2      307.60      378.57     30.28 o
   0 -12   2     2258.20     2401.15     64.58 o
   1 -12   2        0.09      -13.28      6.84 o
   2 -12   2     3818.69     3724.00     66.28 o
   3 -12   2     1131.49     1028.22     28.13 o
   4 -12   2      602.65      661.77     24.14 o
   5 -12   2      119.77      103.13     12.30 o
   6 -12   2     1611.75     1577.33     37.54 o
   7 -12   2       38.07       24.42     10.39 o
   8 -12   2       80.21      113.79     12.93 o
   9 -12   2       53.37       43.83     11.18 o
  10 -12   2      115.29      117.61     16.95 o
  11 -12   2      201.28      214.02     18.61 o
  12 -12   2       72.61       82.79     16.54 o
  13 -12   2      319.81      350.01     28.28 o
  14 -12   2        1.84       18.25     15.56 o
 -10 -11   2        2.66       18.93     21.57 o
  -9 -11   2        1.87        8.14     20.25 o
  -8 -11   2        0.15       18.05     19.81 o
  -7 -11   2       12.98        8.69     13.41 o
  -6 -11   2       76.24       49.11     16.87 o
  -5 -11   2     1636.11     1434.27     53.53 o
  -4 -11   2       29.18       30.55     14.66 o
  -3 -11   2      702.66      717.54     36.64 o
  -2 -11   2        6.37       15.85     12.89 o
  -1 -11   2     1626.47     1614.63     56.13 o
   0 -11   2       41.41       40.68     13.34 o
   1 -11   2       83.15      103.90     16.85 o
   2 -11   2        8.06       16.19      7.75 o
   3 -11   2     4151.55     4101.55     62.93 o
   4 -11   2       43.44       42.92      9.10 o
   5 -11   2      310.95      344.16     17.59 o
   6 -11   2       20.90        6.83      9.00 o
   7 -11   2      666.48      537.13     21.31 o
   8 -11   2      119.97       95.68     10.21 o
   9 -11   2      733.78      651.55     22.05 o
  10 -11   2      349.16      348.19     19.42 o
  11 -11   2       77.57       91.53     13.19 o
  12 -11   2       21.44       21.98     17.76 o
  13 -11   2      141.76      163.48     20.11 o
  14 -11   2       37.91       45.89     22.34 o
 -11 -10   2        2.37       29.71     23.99 o
 -10 -10   2       53.59       76.58     27.95 o
  -9 -10   2       20.49       13.20     20.91 o
  -8 -10   2      166.89      117.51     27.51 o
  -7 -10   2        6.24       24.87     18.71 o
  -6 -10   2      632.77      585.15     42.03 o
  -5 -10   2        2.42       12.24     12.08 o
  -4 -10   2      119.77      124.76     18.28 o
  -3 -10   2       28.61       33.15     21.24 o
  -2 -10   2     1418.50     1312.38     47.30 o
  -1 -10   2      142.33      138.97     17.20 o
   0 -10   2     1850.31     1894.94     42.65 o
   1 -10   2      255.13      283.74     24.74 o
   2 -10   2     1849.36     1805.78     44.36 o
   3 -10   2      223.77      194.19     12.63 o
   4 -10   2      375.41      373.79     16.74 o
   5 -10   2        2.68        4.91      6.77 o
   6 -10   2      178.75      195.34     14.22 o
   7 -10   2       19.94       12.41      6.66 o
   8 -10   2        2.68        4.41      6.29 o
   9 -10   2       13.57       38.16      8.54 o
  10 -10   2       28.23       22.03      9.39 o
  11 -10   2       89.24       92.63     15.46 o
  12 -10   2       38.66       48.91     13.89 o
  13 -10   2        1.72       22.86     13.28 o
  14 -10   2      154.11      150.46     23.62 o
  15 -10   2      140.98      178.47     42.69 o
 -12  -9   2       11.76       10.34     21.57 o
 -11  -9   2       97.40       64.70     28.17 o
 -10  -9   2       20.22        2.20     18.93 o
  -9  -9   2       60.41       28.83     21.35 o
  -8  -9   2       66.18       72.62     23.77 o
  -7  -9   2      767.79      751.29     49.29 o
  -6  -9   2        8.33       22.17     12.60 o
  -5  -9   2      313.73      370.21     26.99 o
  -4  -9   2      134.35      154.99     18.66 o
  -3  -9   2     4666.04     4396.58    100.85 o
  -2  -9   2      112.31      124.80     16.97 o
  -1  -9   2     1563.78     1386.28     36.21 o
   0  -9   2        8.74        1.60      6.27 o
   1  -9   2     1669.82     1754.50     34.02 o
   2  -9   2        0.64        0.82      5.05 o
   3  -9   2      489.13      654.34     19.50 o
   4  -9   2       20.74       18.58      5.54 o
   5  -9   2      978.45     1136.03     26.43 o
   6  -9   2      258.58      266.35     11.58 o
   7  -9   2      358.39      392.83     14.22 o
   8  -9   2      107.23      119.59     10.06 o
   9  -9   2      886.51      897.68     23.08 o
  10  -9   2     1129.69     1105.01     26.21 o
  11  -9   2        6.87        9.88     11.58 o
  12  -9   2      100.96       96.73     15.69 o
  13  -9   2       83.15      113.50     16.42 o
  14  -9   2        7.67       13.50     13.87 o
  15  -9   2       13.79        2.20     30.81 o
 -12  -8   2        2.73       -8.80     21.13 o
 -11  -8   2        8.78       34.11     23.11 o
 -10  -8   2      153.58      211.48     36.31 o
  -9  -8   2        0.00      -10.78     16.28 o
  -8  -8   2      104.28       99.91     24.87 o
  -7  -8   2      190.81      189.61     23.77 o
  -6  -8   2     7277.40     7254.92    155.92 o
  -5  -8   2       60.15       57.80     14.33 o
  -4  -8   2     1139.56     1060.70     47.75 o
  -3  -8   2       83.07       63.36     19.26 o
  -2  -8   2     1114.40     1069.39     78.45 o
  -1  -8   2       10.86        5.51      5.69 o
   0  -8   2     1126.25     1098.49     27.99 o
   1  -8   2      592.00      637.82     18.42 o
   2  -8   2        0.42       -0.01      4.53 o
   3  -8   2        0.11        2.48      3.84 o
   4  -8   2      679.75      733.81     16.50 o
   5  -8   2       49.10       51.20      6.44 o
   6  -8   2        7.94        4.49      6.59 o
   7  -8   2        0.62       -1.49      4.87 o
   8  -8   2       60.37       86.79      8.72 o
   9  -8   2      273.89      301.20     13.67 o
  10  -8   2        1.18        3.44      7.28 o
  11  -8   2        1.56       14.75     10.52 o
  12  -8   2       33.96       40.97     14.67 o
  13  -8   2        0.92       15.73     22.07 o
  14  -8   2        3.19       57.39     26.96 o
  15  -8   2       11.59       39.61     33.67 o
 -13  -7   2       11.30      100.13     30.59 o
 -12  -7   2       17.68       44.89     25.97 o
 -11  -7   2      583.64      562.92     52.60 o
 -10  -7   2        0.85       -5.72     19.37 o
  -9  -7   2      202.26      130.50     28.61 o
  -8  -7   2      144.31      178.11     22.96 o
  -7  -7   2     2760.12     2701.56     77.07 o
  -6  -7   2       19.88       19.84     15.95 o
  -5  -7   2      742.64      651.97     61.51 o
  -4  -7   2       91.17      127.64     17.83 o
  -3  -7   2        8.48       10.34     10.56 o
  -2  -7   2       21.18       25.89      8.15 o
  -1  -7   2     2009.43     2022.97     36.39 o
   0  -7   2      523.03      627.30     15.84 o
   1  -7   2      255.00      383.67     12.91 o
   2  -7   2      974.34     1043.54     19.01 o
   3  -7   2      265.73      257.44     10.69 o
   4  -7   2      114.97      108.03      6.47 o
   5  -7   2      146.18      135.59      9.12 o
   6  -7   2       80.88       78.15      7.28 o
   7  -7   2      328.27      418.79     12.10 o
   8  -7   2       15.28        6.87      5.51 o
   9  -7   2       12.76        6.22      5.74 o
  10  -7   2      987.02      940.31     24.79 o
  11  -7   2       11.95       19.58      9.12 o
  12  -7   2        0.02       16.03      9.71 o
  13  -7   2      312.50      314.40     34.52 o
  14  -7   2       11.00       34.39     20.25 o
  15  -7   2       16.59        5.06     32.35 o
 -13  -6   2        6.48       -9.46     22.89 o
 -12  -6   2       31.51        0.66     23.33 o
 -11  -6   2        0.41        0.00     20.69 o
 -10  -6   2      513.52      497.78     48.41 o
  -9  -6   2        6.61        6.38     18.71 o
  -8  -6   2       80.25       88.27     17.71 o
  -7  -6   2      105.78      134.43     18.66 o
  -6  -6   2      115.78       98.42     27.18 o
  -5  -6   2      159.04      135.88     16.08 o
  -4  -6   2      321.61      273.89     20.03 o
  -3  -6   2      385.62      364.75     21.35 o
  -2  -6   2    27980.30    30796.45    530.80 o
  -1  -6   2      253.17      245.98     14.31 o
   0  -6   2     2202.90     2429.28     34.18 o
   1  -6   2       23.45       21.05      4.76 o
   2  -6   2     1090.21     1194.99     18.25 o
   3  -6   2      205.61      202.41      7.31 o
   4  -6   2     1390.84     1592.31     24.55 o
   5  -6   2      698.81      632.57     14.46 o
   6  -6   2     1478.12     1684.94     23.12 o
   7  -6   2      140.75      122.08      7.38 o
   8  -6   2        0.53        4.08      4.86 o
   9  -6   2       39.28       37.47      7.12 o
  10  -6   2        1.00        4.47      6.18 o
  11  -6   2      274.55      250.12     14.35 o
  12  -6   2      103.41       94.56     14.88 o
  13  -6   2        2.94       21.17     13.67 o
  14  -6   2       24.35       56.62     21.43 o
  15  -6   2      107.38      127.42     41.15 o
 -14  -5   2        4.80       64.92     30.59 o
 -13  -5   2      200.31      382.69     52.15 o
 -12  -5   2       26.15       27.95     25.97 o
 -11  -5   2        0.16       -3.96     20.47 o
 -10  -5   2       56.13       30.81     22.23 o
  -9  -5   2      225.52      200.39     31.93 o
  -8  -5   2       31.84       34.85     12.06 o
  -7  -5   2      204.62      208.26     18.69 o
  -6  -5   2       93.56      102.19     15.49 o
  -5  -5   2      232.66      289.79     20.39 o
  -4  -5   2        1.74        9.03      7.36 o
  -3  -5   2      627.55      603.84     24.70 o
  -2  -5   2        0.05       -6.55      4.73 o
  -1  -5   2      511.85      562.69     13.66 o
   0  -5   2        1.67        0.11      3.32 o
   1  -5   2     3105.41     3417.10     37.82 o
   2  -5   2       17.08       17.29      3.67 o
   3  -5   2     1245.28     1172.88     17.46 o
   4  -5   2       58.81       67.90      5.60 o
   5  -5   2     9378.77     9720.28     95.59 o
   6  -5   2        2.91        1.96      4.09 o
   7  -5   2      284.60      245.96     10.79 o
   8  -5   2        0.05        7.73      5.06 o
   9  -5   2      763.98      728.97     21.68 o
  10  -5   2     1029.85      983.27     22.04 o
  11  -5   2        0.07       -3.99      6.01 o
  12  -5   2       16.62       22.21     10.01 o
  13  -5   2       98.74       99.32     17.80 o
  14  -5   2       98.16       81.24     16.68 o
  15  -5   2      140.92      205.76     44.89 o
 -14  -4   2       17.09        6.38     26.63 o
 -13  -4   2       52.78       -7.04     23.99 o
 -12  -4   2      874.76      704.64     62.50 o
 -11  -4   2        0.04      -26.41     16.50 o
 -10  -4   2     1429.49     1613.18     54.10 o
  -9  -4   2      510.84      581.65     31.08 o
  -8  -4   2        7.59        4.53      6.77 o
  -7  -4   2       41.35       40.70      7.18 o
  -6  -4   2      439.26      367.18     20.68 o
  -5  -4   2       35.27       32.80      8.31 o
  -4  -4   2        0.55      -10.78     11.33 o
  -3  -4   2       36.02       34.04      8.24 o
  -2  -4   2     3513.04     3420.57     50.04 o
  -1  -4   2        2.65       -5.15      3.93 o
   0  -4   2    41787.30    43605.22    502.36 o
   1  -4   2      293.82      280.60      8.27 o
   2  -4   2     7033.23     7322.33     65.88 o
   3  -4   2      352.56      358.43      8.83 o
   4  -4   2     2475.16     2741.01     28.01 o
   5  -4   2      436.01      441.30     11.23 o
   6  -4   2      465.82      344.93      9.79 o
   7  -4   2       79.80       75.54      7.57 o
   8  -4   2     1339.69     1192.19     22.81 o
   9  -4   2      353.84      364.99     13.78 o
  10  -4   2      694.91      620.25     16.30 o
  11  -4   2       28.98       23.01      9.64 o
  12  -4   2     1399.91     1429.09     40.42 o
  13  -4   2      176.71      195.47     21.46 o
  14  -4   2      175.68      153.35     25.93 o
  15  -4   2        7.17      -10.47     21.85 o
 -14  -3   2       77.52       97.27     38.95 o
 -13  -3   2      133.17      154.92     38.07 o
 -12  -3   2        2.60       42.47     25.97 o
 -11  -3   2      161.32      109.48     23.62 o
 -10  -3   2       98.04       79.86     17.23 o
  -9  -3   2        4.23       10.18     10.11 o
  -8  -3   2       52.28       44.94     13.84 o
  -7  -3   2        7.20        9.34      5.99 o
  -6  -3   2      273.14      319.01     23.63 o
  -5  -3   2      423.45      647.49     24.67 o
  -4  -3   2      120.99      153.43     11.97 o
  -3  -3   2      531.11      624.55     19.61 o
  -2  -3   2      112.95      102.99     15.84 o
  -1  -3   2      440.87      478.55     18.03 o
   0  -3   2      236.25      192.41      8.17 o
   1  -3   2    37723.77    39010.10    365.85 o
   2  -3   2       11.29       -2.98      2.79 o
   3  -3   2      451.57      437.97     11.95 o
   4  -3   2       54.84       60.74      4.34 o
   5  -3   2       16.53       23.79      4.36 o
   6  -3   2      328.24      295.21      8.83 o
   7  -3   2        9.29       17.67      4.60 o
   8  -3   2      454.09      439.24     12.52 o
   9  -3   2     2757.81     2891.07     40.53 o
  10  -3   2        0.27        9.48      7.52 o
  11  -3   2      499.29      460.94     24.50 o
  12  -3   2      466.63      508.76     25.59 o
  13  -3   2      189.47      174.30     20.83 o
  14  -3   2        0.04       -1.24     19.17 o
  15  -3   2       15.95       11.44     33.67 o
 -15  -2   2       80.39       99.69     40.49 o
 -14  -2   2        0.46      -19.37     25.53 o
 -13  -2   2        0.07       -3.52     20.25 o
 -12  -2   2      152.02      135.56     36.09 o
 -11  -2   2       54.50       63.37     16.44 o
 -10  -2   2       48.86       41.88     14.13 o
  -9  -2   2      149.08      142.28     18.69 o
  -8  -2   2      598.34      553.05     33.83 o
  -7  -2   2        7.08      -12.68      6.34 o
  -6  -2   2       33.61       65.18      6.82 o
  -5  -2   2      228.69      213.09      9.38 o
  -4  -2   2     3508.00     3674.07     39.04 o
  -3  -2   2       33.41       23.81      5.36 o
  -2  -2   2    19822.30    20763.97    363.31 o
  -1  -2   2       21.07        9.02      5.72 o
   0  -2   2    27520.87    28132.79    229.49 o
   1  -2   2       32.27       27.36      2.26 o
   2  -2   2     6094.22     6493.62     54.77 o
   3  -2   2      190.70      210.49      6.71 o
   4  -2   2     6222.12     6691.73     61.39 o
   5  -2   2       35.16       39.53      3.75 o
   6  -2   2     1518.00     1647.83     21.45 o
   7  -2   2      231.85      231.32      8.03 o
   8  -2   2     3564.33     3780.90     45.93 o
   9  -2   2       50.35       51.28      8.45 o
  10  -2   2      384.62      403.29     18.77 o
  11  -2   2        0.09        6.35      8.51 o
  12  -2   2        3.91        6.23      9.50 o
  13  -2   2       40.11       68.44     29.27 o
  14  -2   2       74.65       86.26     36.75 o
  15  -2   2        7.25       45.55     32.35 o
 -15  -1   2       12.32       31.47     31.03 o
 -14  -1   2        1.25        3.08     25.53 o
 -13  -1   2        0.04       26.85     26.19 o
 -12  -1   2       12.29        8.36     23.11 o
 -11  -1   2       15.76       26.53     13.42 o
 -10  -1   2      613.50      621.41     38.55 o
  -9  -1   2       82.11       58.86     21.29 o
  -8  -1   2        5.11       -4.44      7.63 o
  -7  -1   2       42.47       41.81      6.00 o
  -6  -1   2       56.87       76.85     10.96 o
  -5  -1   2     3467.77     3202.31     48.21 o
  -4  -1   2      591.61      562.49     11.93 o
  -3  -1   2      408.61      319.37      7.86 o
  -2  -1   2      225.18      205.99      5.59 o
  -1  -1   2        3.06        5.41      1.91 o
   0  -1   2       81.41       58.54      6.38 o
   1  -1   2        4.45        4.27      1.83 o
   2  -1   2       43.97       21.39      2.03 o
   3  -1   2     6047.28     6284.45     60.72 o
   4  -1   2     1922.19     1847.03     23.06 o
   5  -1   2    24613.10    25705.29    234.53 o
   6  -1   2     1047.51     1113.12     20.40 o
   7  -1   2     9520.25     9465.71     90.74 o
   8  -1   2       33.12       34.86      7.04 o
   9  -1   2        0.00        0.97      5.54 o
  10  -1   2        0.18        4.81      7.64 o
  11  -1   2       73.07       57.24     14.70 o
  12  -1   2       67.24       72.84     31.69 o
  13  -1   2       20.70       -9.68     24.21 o
  14  -1   2      414.59      533.21     67.12 o
  15  -1   2        1.29       10.12     31.69 o
 -15   0   2        0.72      -42.25     23.11 o
 -14   0   2       77.19       17.16     30.15 o
 -13   0   2       29.11       49.51     26.63 o
 -12   0   2      436.21      363.64     37.95 o
 -11   0   2      125.89      124.00     20.60 o
 -10   0   2       19.53       16.27     10.30 o
  -9   0   2      532.02      498.76     21.02 o
  -8   0   2      508.52      530.11     24.05 o
  -7   0   2        0.07        1.26      4.31 o
  -6   0   2      826.27      928.43     17.60 o
  -5   0   2        8.16        6.34      2.65 o
  -4   0   2     3377.31     3449.82     37.87 o
  -3   0   2      223.04      217.02      7.51 o
  -2   0   2    51324.47    49915.80    613.90 o
  -1   0   2      146.92       90.45     10.78 o
   1   0   2       18.03        5.92      1.26 o
   2   0   2    20111.80    20224.00    183.27 o
   3   0   2      440.04      467.84     10.96 o
   4   0   2      174.50      206.86      8.21 o
   5   0   2      545.10      592.43     13.17 o
   6   0   2     1399.46     1496.83     24.21 o
   7   0   2      211.18      202.17      9.92 o
   8   0   2      661.06      698.91     18.16 o
   9   0   2       14.30       12.67      8.91 o
  10   0   2      176.53      157.67     16.90 o
  11   0   2       72.49       43.42     17.86 o
  12   0   2       52.70       67.12     29.27 o
  13   0   2        5.45       13.86     23.11 o
  14   0   2       27.57       44.89     32.13 o
  15   0   2        0.02        9.02     29.05 o
 -15   1   2      217.57      255.05     54.36 o
 -14   1   2        0.19       19.07     30.81 o
 -13   1   2      146.46      128.33     25.36 o
 -12   1   2       14.36       14.59     12.60 o
 -11   1   2     1363.67     1260.15     35.99 o
 -10   1   2      460.77      419.05     23.22 o
  -9   1   2     2700.53     2735.18     50.41 o
  -8   1   2        0.46       -9.12      5.52 o
  -7   1   2     5292.00     5518.14     54.28 o
  -6   1   2       92.28       89.80      5.22 o
  -5   1   2      662.94      774.96     12.37 o
  -4   1   2      512.43      502.49     15.90 o
  -3   1   2    18968.26    19046.71    185.20 o
  -2   1   2        9.06        3.91      2.12 o
  -1   1   2    21341.04    21255.23    501.00 o
   0   1   2        0.75       -1.83      1.01 o
   1   1   2     2133.36     2060.58     23.59 o
   2   1   2        2.47        2.94      2.57 o
   3   1   2     2276.00     2151.39     30.77 o
   4   1   2      543.10      540.40     14.49 o
   5   1   2     5975.87     7125.15     85.38 o
   6   1   2      196.90      204.01     10.21 o
   7   1   2      325.12      343.57     14.34 o
   8   1   2       82.53       88.41      9.55 o
   9   1   2     2017.57     2019.06     47.29 o
  10   1   2       39.06       57.60     15.26 o
  11   1   2      696.80      659.59     44.09 o
  12   1   2        1.45       -6.82     19.15 o
  13   1   2      235.47      241.19     46.65 o
  14   1   2       87.39       26.19     30.15 o
  15   1   2        0.16       33.01     31.69 o
 -15   2   2       30.72       86.17     27.73 o
 -14   2   2      587.48      574.62    115.97 o
 -13   2   2      141.85      171.59     23.12 o
 -12   2   2      922.74      851.17     31.44 o
 -11   2   2        6.57       13.11      9.34 o
 -10   2   2      430.66      412.66     21.06 o
  -9   2   2      587.68      561.81     19.60 o
  -8   2   2     2624.43     2383.68     32.27 o
  -7   2   2      992.99     1003.61     15.98 o
  -6   2   2     4098.18     4639.75     46.09 o
  -5   2   2        9.63        1.57      3.58 o
  -4   2   2     9275.08     9344.93     83.69 o
  -3   2   2        3.34       -2.94      2.39 o
  -2   2   2       19.35       15.78      2.55 o
  -1   2   2      142.60      151.56      5.20 o
   0   2   2     1889.16     2088.15     21.70 o
   1   2   2       24.10       12.01      3.64 o
   2   2   2    12379.35    12389.47    135.07 o
   3   2   2        0.59       -3.33      3.37 o
   4   2   2     8130.34     8227.09     94.39 o
   5   2   2       83.98       74.20      6.49 o
   6   2   2     1359.21     1491.35     27.89 o
   7   2   2      184.56      169.15      7.91 o
   8   2   2      501.47      523.38     26.05 o
   9   2   2        0.59       16.05     14.68 o
  10   2   2     1407.11     1361.12     49.16 o
  11   2   2       11.74       42.47     25.09 o
  12   2   2      242.67      242.95     42.47 o
  13   2   2       12.16      -15.62     20.03 o
  14   2   2       96.56       68.44     35.21 o
 -15   3   2      336.91      249.26     37.56 o
 -14   3   2       55.20       94.69     20.50 o
 -13   3   2        0.26       21.81     12.67 o
 -12   3   2      119.86      128.00     16.17 o
 -11   3   2      134.47       90.61     13.95 o
 -10   3   2        0.44      -11.73      8.88 o
  -9   3   2     1545.86     1564.65     26.93 o
  -8   3   2       26.79       24.59      5.54 o
  -7   3   2      852.59      859.64     16.52 o
  -6   3   2        2.81        5.46      3.85 o
  -5   3   2     8469.56     8916.36     82.42 o
  -4   3   2      136.68      152.99      6.39 o
  -3   3   2      768.29      874.80     16.40 o
  -2   3   2      498.47      468.21     10.07 o
  -1   3   2    17610.17    17773.92    176.79 o
   0   3   2      112.85       82.78      5.18 o
   1   3   2    13877.21    14368.22    162.25 o
   2   3   2       78.39       74.76      7.03 o
   3   3   2    10462.46    11037.70    125.01 o
   4   3   2       37.29       28.33      6.92 o
   5   3   2     5345.74     5750.23     81.95 o
   6   3   2       60.25       66.93     10.56 o
   7   3   2     5555.98     5484.16    127.97 o
   8   3   2       15.77       37.69     19.78 o
   9   3   2      624.06      559.38     29.28 o
  10   3   2       45.64       44.29     16.92 o
  11   3   2      786.73      725.33     55.90 o
  12   3   2        8.41      -23.99     18.71 o
  13   3   2      269.49      303.47     48.19 o
  14   3   2      192.08      361.12     55.90 o
 -15   4   2       48.60      101.89     38.51 o
 -14   4   2       88.02       65.02     19.57 o
 -13   4   2        5.47       15.51     12.61 o
 -12   4   2      811.38      834.09     31.44 o
 -11   4   2       39.54       29.81      9.12 o
 -10   4   2       16.31       22.68      7.47 o
  -9   4   2       59.31       48.23      7.80 o
  -8   4   2    10180.64    10280.98     97.08 o
  -7   4   2      121.68      128.10      7.90 o
  -6   4   2       19.06        0.73      3.89 o
  -5   4   2      143.66      162.43      7.75 o
  -4   4   2     4935.37     5173.89     48.02 o
  -3   4   2      466.40      466.15      9.70 o
  -2   4   2     7407.09     7707.98     76.11 o
  -1   4   2      149.88      141.17      8.07 o
   0   4   2    17451.26    16746.32    168.05 o
   1   4   2       12.72        7.67      2.62 o
   2   4   2     2522.30     2501.93     39.49 o
   3   4   2       32.32       27.46      5.26 o
   4   4   2     7813.26     7819.85    105.29 o
   5   4   2       15.85        9.02      4.87 o
   6   4   2        6.05        8.21      5.59 o
   7   4   2       52.02       43.14     11.00 o
   8   4   2     1114.24     1151.42     53.59 o
   9   4   2        1.56       13.96     17.24 o
  10   4   2      167.34      162.79     24.62 o
  11   4   2       23.22       45.99     21.57 o
  12   4   2       30.54       19.37     21.79 o
  13   4   2        8.16       62.72     29.49 o
  14   4   2       39.49       92.65     34.33 o
 -15   5   2      172.79      197.40     44.67 o
 -14   5   2       20.00        3.53     25.09 o
 -13   5   2      541.38      577.31     43.32 o
 -12   5   2       60.82       62.06     10.56 o
 -11   5   2      468.03      534.78     20.93 o
 -10   5   2      729.33      697.19     19.57 o
  -9   5   2       85.21       81.25      8.13 o
  -8   5   2       40.65       35.66      5.40 o
  -7   5   2      623.54      665.78     19.13 o
  -6   5   2      788.38      785.71     15.51 o
  -5   5   2       30.67       35.55      4.78 o
  -4   5   2     1149.96     1111.29     14.56 o
  -3   5   2      238.05      280.90      7.64 o
  -2   5   2      300.42      257.49     10.25 o
  -1   5   2     1011.60      970.78     16.37 o
   0   5   2       16.47       15.36      3.43 o
   1   5   2     8794.54     9279.76    107.94 o
   2   5   2      158.17      144.81     11.66 o
   3   5   2     1772.53     1853.42     27.58 o
   4   5   2      160.28      175.09      9.78 o
   5   5   2    11156.14    11382.53    122.49 o
   6   5   2       83.07       89.41      9.98 o
   7   5   2     3149.58     3192.20     69.86 o
   8   5   2       40.18       39.32     14.04 o
   9   5   2       14.55       23.38     10.61 o
  10   5   2       17.13       12.76     16.94 o
  11   5   2      260.82      295.76     40.27 o
  12   5   2        2.02       18.71     20.69 o
  13   5   2       91.80       99.91     34.77 o
 -15   6   2       53.53       28.39     33.67 o
 -14   6   2      306.52      219.74     33.96 o
 -13   6   2      102.24       76.40     17.28 o
 -12   6   2       55.62       36.72     21.53 o
 -11   6   2       23.18       21.22      8.54 o
 -10   6   2      698.79      716.50     19.39 o
  -9   6   2        5.51       16.29      6.08 o
  -8   6   2     2786.38     2767.75     38.19 o
  -7   6   2        1.68        2.30      4.51 o
  -6   6   2      195.15      195.98      8.62 o
  -5   6   2      295.48      293.58     10.68 o
  -4   6   2    20271.88    22650.83    170.35 o
  -3   6   2      221.55      242.71      9.40 o
  -2   6   2     2195.22     2188.63     30.38 o
  -1   6   2      477.58      491.14     12.13 o
   0   6   2     4791.90     5816.19     62.10 o
   1   6   2      558.10      609.24     12.60 o
   2   6   2    13832.60    13692.70    307.33 o
   3   6   2       81.63       81.16      5.74 o
   4   6   2     4186.76     4497.14     71.07 o
   5   6   2        4.94        6.92      5.81 o
   6   6   2       37.17       33.88     10.01 o
   7   6   2       69.01       70.17     12.92 o
   8   6   2      554.41      612.53     56.87 o
   9   6   2       63.00       99.63     17.15 o
  10   6   2      749.89      623.22     48.85 o
  11   6   2       19.20       12.76     19.81 o
  12   6   2      386.85      342.42     45.33 o
  13   6   2        1.44        5.28     21.79 o
 -15   7   2       17.86        9.46     31.69 o
 -14   7   2      144.99      139.33     27.68 o
 -13   7   2      145.16      172.40     20.83 o
 -12   7   2       79.42       93.39     16.84 o
 -11   7   2     1286.54     1179.44     34.10 o
 -10   7   2      112.92      124.87     11.02 o
  -9   7   2      208.94      195.82     13.11 o
  -8   7   2      136.91      151.62     10.77 o
  -7   7   2        0.44       11.92      5.45 o
  -6   7   2      992.44     1027.09     24.14 o
  -5   7   2     2880.77     2627.28     32.60 o
  -4   7   2      466.70      451.03     12.29 o
  -3   7   2     3405.18     3848.59     46.96 o
  -2   7   2      408.44      436.87     13.02 o
  -1   7   2     2825.57     2761.47     36.76 o
   0   7   2       48.79       46.68      5.44 o
   1   7   2     6716.53     7022.32     80.28 o
   2   7   2        0.48        0.82      3.15 o
   3   7   2      319.53      349.91     14.96 o
   4   7   2       19.71       18.42      6.10 o
   5   7   2       47.69       91.29     12.37 o
   6   7   2        0.94       14.72      9.05 o
   7   7   2      147.89      161.04     21.12 o
   8   7   2        0.86       16.11     12.41 o
   9   7   2       41.84        7.26     15.84 o
  10   7   2        9.84       28.61     18.93 o
  11   7   2      488.54      434.62     46.21 o
  12   7   2        3.93      -12.10     18.93 o
 -15   8   2       52.97      104.09     38.29 o
 -14   8   2       38.04       55.49     15.67 o
 -13   8   2      228.10      218.47     39.36 o
 -12   8   2      584.81      454.36     33.63 o
 -11   8   2       45.18       20.17     10.67 o
 -10   8   2       13.19       19.38      8.86 o
  -9   8   2      392.65      408.22     16.55 o
  -8   8   2     1359.85     1295.58     28.42 o
  -7   8   2      331.58      328.33     14.09 o
  -6   8   2        0.17        1.27      4.70 o
  -5   8   2       39.01       40.18      6.31 o
  -4   8   2      795.50      774.70     17.41 o
  -3   8   2        0.01        0.75      4.18 o
  -2   8   2      193.40      136.39     12.47 o
  -1   8   2       38.70       25.62      5.46 o
   0   8   2      139.70       83.04      7.98 o
   1   8   2      191.03      200.62      8.98 o
   2   8   2     3702.79     3816.40     59.07 o
   3   8   2       29.09       23.55      7.46 o
   4   8   2     3492.43     3557.52     55.34 o
   5   8   2      101.67       96.40     13.68 o
   6   8   2      600.66      599.65     41.59 o
   7   8   2       80.24       74.64     19.37 o
   8   8   2     1545.01     1646.73     70.86 o
   9   8   2        1.30       -3.74     15.62 o
  10   8   2       71.91       40.05     22.23 o
  11   8   2       15.80       26.41     22.67 o
  12   8   2       76.65       55.90     26.41 o
 -15   9   2      232.82      190.53     24.68 o
 -14   9   2       78.43      124.47     32.57 o
 -13   9   2        1.10       20.52     24.68 o
 -12   9   2       84.47      102.43     16.55 o
 -11   9   2       76.83       83.57     12.60 o
 -10   9   2       10.58       14.47      9.81 o
  -9   9   2      529.98      491.67     22.88 o
  -8   9   2      158.25      158.69     13.50 o
  -7   9   2     1254.91     1084.88     24.09 o
  -6   9   2       53.18       71.37     13.26 o
  -5   9   2        9.12       23.47      6.90 o
  -4   9   2      895.95      847.07     24.36 o
  -3   9   2        8.13        0.49      5.46 o
  -2   9   2       53.18       42.56      8.80 o
  -1   9   2     7159.66     6826.97    133.95 o
   0   9   2      109.94      131.57     12.43 o
   1   9   2      428.53      459.64     14.13 o
   2   9   2       54.89       58.31      8.27 o
   3   9   2     1899.43     1669.68     65.40 o
   4   9   2        2.51       -2.09      8.07 o
   5   9   2     1639.07     1538.17     75.37 o
   6   9   2       39.64       49.16     21.68 o
   7   9   2      137.15      131.16     22.01 o
   8   9   2       17.94        9.90     15.40 o
   9   9   2      304.71      323.93     36.09 o
  10   9   2        4.42       16.50     18.05 o
  11   9   2      366.76      394.35     44.23 o
 -15  10   2        6.36       -1.88     18.54 o
 -14  10   2        0.34       22.18     19.18 o
 -13  10   2       73.01       76.82     15.60 o
 -12  10   2        0.02        5.37     11.39 o
 -11  10   2       34.03       35.27     12.92 o
 -10  10   2      821.10      860.73     30.38 o
  -9  10   2        4.76       17.12     10.29 o
  -8  10   2      130.88      158.24     12.80 o
  -7  10   2      159.64      158.69     16.78 o
  -6  10   2       42.02       40.69      8.83 o
  -5  10   2      248.55      240.24     13.98 o
  -4  10   2      550.92      571.46     23.25 o
  -3  10   2      130.46      151.99     13.80 o
  -2  10   2     1733.93     1651.19     74.23 o
  -1  10   2      368.89      354.63     18.08 o
   0  10   2     3171.33     3304.10     58.81 o
   1  10   2      226.09      190.58     12.57 o
   2  10   2     3664.20     3559.97    112.34 o
   3  10   2       22.42       29.78      9.67 o
   4  10   2      422.40      347.92     20.80 o
   5  10   2      112.57       84.83     15.09 o
   6  10   2      726.67      719.72     34.81 o
   7  10   2        9.38        2.62     11.46 o
   8  10   2      232.20      208.18     28.17 o
   9  10   2        3.25        0.22     17.61 o
  10  10   2      136.45      190.13     32.79 o
  11  10   2       34.47       54.58     25.75 o
 -14  11   2       17.04       41.83     20.77 o
 -13  11   2       14.09       26.57     25.53 o
 -12  11   2        2.81       17.31     10.19 o
 -11  11   2      202.50      198.16     16.09 o
 -10  11   2       82.86       80.18     13.05 o
  -9  11   2      290.45      263.21     23.74 o
  -8  11   2       29.42       11.64     16.92 o
  -7  11   2       12.67       16.01     10.30 o
  -6  11   2        6.08        3.04      8.99 o
  -5  11   2     2136.83     2195.68     49.17 o
  -4  11   2      933.19      901.28     30.31 o
  -3  11   2     2822.71     2667.26     62.20 o
  -2  11   2        1.03        2.67     10.79 o
  -1  11   2      546.58      474.64     33.34 o
   0  11   2        0.28       -0.86     10.10 o
   1  11   2        0.04        5.12      6.48 o
   2  11   2       40.78       19.89     24.21 o
   3  11   2        4.82        6.74     10.40 o
   4  11   2       25.21       26.08     12.11 o
   5  11   2      101.93      144.78     32.79 o
   6  11   2        2.41        0.41     11.20 o
   7  11   2      450.96      455.29     31.04 o
   8  11   2       18.80       20.76     22.12 o
   9  11   2        1.30       28.04     16.17 o
  10  11   2       23.54       22.23     21.13 o
 -14  12   2       26.34       21.87     19.06 o
 -13  12   2       52.98       81.92     18.52 o
 -12  12   2        0.00       10.17     10.22 o
 -11  12   2       14.20       20.51      9.20 o
 -10  12   2      244.75      268.01     25.42 o
  -9  12   2        9.38       17.40     17.12 o
  -8  12   2      268.70      283.63     24.19 o
  -7  12   2      136.81      120.52     17.82 o
  -6  12   2        9.65        7.79     10.98 o
  -5  12   2       61.68       45.14     11.56 o
  -4  12   2     1274.66     1324.10     36.65 o
  -3  12   2      141.83      123.72     22.81 o
  -2  12   2      134.09      120.43     17.73 o
  -1  12   2      283.24      262.22     22.75 o
   0  12   2      870.22      697.24     36.72 o
   1  12   2      113.97       86.44     26.41 o
   2  12   2      365.77      315.52     25.79 o
   3  12   2       14.41       18.62     12.43 o
   4  12   2      346.94      336.11     25.64 o
   5  12   2        1.30       -8.29     10.47 o
   6  12   2        0.87        7.87     11.96 o
   7  12   2        1.30        1.98     17.49 o
   8  12   2        7.51       19.70     37.19 o
   9  12   2        0.02      -18.49     15.62 o
 -13  13   2        0.55        2.44     32.68 o
 -12  13   2       11.00       20.09     14.39 o
 -11  13   2       17.22       33.10     12.53 o
 -10  13   2        4.15       19.47     12.55 o
  -9  13   2       12.62       15.69     14.00 o
  -8  13   2      179.05      162.33     20.88 o
  -7  13   2        7.66       18.24     20.03 o
  -6  13   2      123.22      128.91     18.04 o
  -5  13   2      407.20      433.27     36.20 o
  -4  13   2       61.93       81.16     14.44 o
  -3  13   2     1639.40     1472.40     67.23 o
  -2  13   2      152.00       96.80     21.56 o
  -1  13   2       23.55       20.31     15.51 o
   0  13   2        1.32       -9.37     12.48 o
   1  13   2      317.40      318.48     35.32 o
   2  13   2        4.82        8.00     12.73 o
   3  13   2      111.97      104.00     18.17 o
   4  13   2       60.43       57.91     33.78 o
   5  13   2      424.20      356.67     27.61 o
   6  13   2      109.75      113.10     19.85 o
   7  13   2        0.01       14.09     14.75 o
   8  13   2        1.64        2.64     17.16 o
 -13  14   2        4.47       40.27     28.94 o
 -12  14   2       28.45       42.52     16.49 o
 -11  14   2        6.10       10.66     13.18 o
 -10  14   2        2.09        9.54     11.03 o
  -9  14   2        1.55       11.13     14.34 o
  -8  14   2       52.09       66.37     16.98 o
  -7  14   2      116.90      115.66     19.06 o
  -6  14   2      249.52      209.69     22.01 o
  -5  14   2        4.33        5.77     11.45 o
  -4  14   2      478.99      483.30     35.59 o
  -3  14   2      172.78      175.97     27.54 o
  -2  14   2       63.32       84.42     21.78 o
  -1  14   2      113.43       98.96     21.62 o
   0  14   2       31.17       15.78     16.26 o
   1  14   2      185.99      204.87     25.03 o
   2  14   2      540.58      508.74     44.67 o
   3  14   2       33.27        4.56     12.87 o
   4  14   2       45.52       48.82     16.17 o
   5  14   2       16.79       11.84     25.09 o
   6  14   2      433.79      410.42     37.41 o
   7  14   2       48.53       64.48     21.79 o
 -12  15   2       22.30       96.51     27.26 o
 -11  15   2        8.56       19.57     19.44 o
 -10  15   2       25.36       24.45     14.93 o
  -9  15   2       16.32       20.21     14.65 o
  -8  15   2      122.62      150.23     30.22 o
  -7  15   2       59.58       50.77     16.67 o
  -6  15   2       13.35       11.16     13.37 o
  -5  15   2        0.91       -6.20     15.10 o
  -4  15   2       14.52       22.39     13.60 o
  -3  15   2       34.82        8.84     17.93 o
  -2  15   2       77.12       83.48     23.44 o
  -1  15   2       11.88       10.30     16.12 o
   0  15   2       10.86        0.63     15.34 o
   1  15   2      307.55      263.81     33.34 o
   2  15   2      191.66      154.95     23.69 o
   3  15   2      653.11      646.91     72.51 o
   4  15   2      129.23      100.87     21.01 o
   5  15   2      143.75       97.93     23.33 o
   6  15   2       18.05        7.92     18.27 o
 -11  16   2      105.69      152.04     34.66 o
 -10  16   2       60.75       94.34     62.17 o
  -9  16   2       14.14       32.37     18.82 o
  -8  16   2      207.67      237.72     37.38 o
  -7  16   2      333.87      302.60     27.74 o
  -6  16   2       32.65       68.43     24.12 o
  -5  16   2        0.02       -1.77     13.90 o
  -4  16   2       10.87       13.18     12.57 o
  -3  16   2       78.67       83.99     23.88 o
  -2  16   2       22.70        2.56     18.15 o
  -1  16   2      156.07      136.01     26.45 o
   0  16   2     1366.05     1374.42     63.05 o
   1  16   2      145.28      102.96     23.59 o
   2  16   2       84.23       78.67     40.82 o
   3  16   2       43.61       66.24     21.79 o
   4  16   2        9.28       22.23     19.59 o
   5  16   2        1.55        2.64     17.61 o
 -10  17   2      385.31      391.43     36.46 o
  -9  17   2      463.35      628.57     56.00 o
  -8  17   2        9.67       34.55     33.23 o
  -7  17   2        7.64       12.99     18.45 o
  -6  17   2       43.12       59.40     20.33 o
  -5  17   2        0.06       -2.94     13.94 o
  -4  17   2      191.41      173.01     59.97 o
  -3  17   2       76.95       90.75     27.32 o
  -2  17   2      123.22       85.11     34.00 o
  -1  17   2      541.71      455.09     42.29 o
   0  17   2       32.06       57.22     25.75 o
   1  17   2       42.94      106.51     30.37 o
   2  17   2       39.10       32.79     22.01 o
   3  17   2      312.75      344.40     38.73 o
  -8  18   2        7.53       44.01     36.09 o
  -7  18   2       10.38       19.37     33.23 o
  -6  18   2       78.49       83.28     23.79 o
  -5  18   2       93.79      117.12     38.95 o
  -4  18   2       20.99       27.07     28.17 o
  -3  18   2      214.23      213.02     43.79 o
  -2  18   2        3.51       13.42     24.87 o
  -1  18   2      356.34      409.54     50.61 o
   0  18   2      652.74      639.06     55.90 o
   1  18   2      274.52      256.15     40.05 o
  -5  19   2       85.12       96.17     41.59 o
  -4  19   2      724.87      718.73     72.62 o
  -3  19   2      356.96      446.51     59.42 o
  -2  19   2      214.49      221.82     45.77 o
   0 -19   3      255.69      201.80     43.35 o
   1 -19   3      162.33      169.21     40.82 o
   2 -19   3       75.88      108.47     26.81 o
   3 -19   3      511.74      545.67     35.10 o
   4 -19   3      170.04      209.09     35.91 o
   5 -19   3      262.30      317.82     41.84 o
   6 -19   3       36.73       10.91     20.82 o
   7 -19   3       87.87       96.76     52.60 o
  -2 -18   3      366.31      361.56     46.43 o
  -1 -18   3       34.46       60.30     29.49 o
   0 -18   3      361.84      401.81     38.52 o
   1 -18   3      393.25      364.47     55.57 o
   2 -18   3      182.65      159.81     29.98 o
   3 -18   3      615.43      652.86     35.56 o
   4 -18   3        9.66       -6.24     15.37 o
   5 -18   3       86.81       72.62     18.43 o
   6 -18   3      604.48      538.55     35.56 o
   7 -18   3       78.36       46.21     24.43 o
   8 -18   3       59.75       95.10     29.06 o
   9 -18   3       61.49       94.25     22.37 o
  -4 -17   3       25.02       25.31     21.57 o
  -3 -17   3      145.01      189.69     35.43 o
  -2 -17   3      200.98      266.28     39.61 o
  -1 -17   3      233.29      270.46     40.71 o
   0 -17   3      207.56      192.53     31.48 o
   1 -17   3      290.53      297.06     37.01 o
   2 -17   3        0.41      -12.00     18.64 o
   3 -17   3      441.78      419.14     29.74 o
   4 -17   3      926.59      954.99     41.90 o
   5 -17   3        8.97        6.73     12.60 o
   6 -17   3      110.48      137.98     24.65 o
   7 -17   3      471.58      479.27     30.39 o
   8 -17   3       83.67       82.15     21.24 o
   9 -17   3       62.01       70.42     21.64 o
  10 -17   3      294.22      294.29     75.59 o
  -6 -16   3      187.42      212.36     36.31 o
  -5 -16   3     1020.35      936.37     62.50 o
  -4 -16   3      156.72      148.32     31.91 o
  -3 -16   3       53.71       38.47     20.05 o
  -2 -16   3       97.86       90.47     22.56 o
  -1 -16   3      296.84      275.55     32.64 o
   0 -16   3      163.84      162.94     36.86 o
   1 -16   3      129.14      156.21     29.11 o
   2 -16   3      128.16      163.02     22.76 o
   3 -16   3      517.02      493.75     48.69 o
   4 -16   3     1428.37     1441.03     49.36 o
   5 -16   3       47.32       68.89     19.03 o
   6 -16   3       87.96       90.15     16.22 o
   7 -16   3      719.96      678.64     41.38 o
   8 -16   3        7.88       16.25     12.24 o
   9 -16   3      616.44      548.46     28.62 o
  10 -16   3        9.87       17.89     20.79 o
  11 -16   3      208.48      153.09     31.33 o
  -7 -15   3      104.69       61.18     27.95 o
  -6 -15   3      100.50      124.56     29.93 o
  -5 -15   3        1.06       16.72     21.13 o
  -4 -15   3      103.82       85.39     35.65 o
  -3 -15   3        6.11        4.91     14.67 o
  -2 -15   3        0.76      -24.48     14.00 o
  -1 -15   3       40.46       38.29     19.29 o
   0 -15   3       25.59       23.06     17.59 o
   1 -15   3      246.37      202.32     30.08 o
   2 -15   3      337.03      380.12     24.80 o
   3 -15   3       33.82       29.62     12.61 o
   4 -15   3      959.39     1002.32     39.14 o
   5 -15   3      116.10      135.28     17.56 o
   6 -15   3     1197.29     1309.85     45.02 o
   7 -15   3      173.21      168.70     17.33 o
   8 -15   3      146.78      164.97     18.21 o
   9 -15   3       10.12       24.53     12.01 o
  10 -15   3        9.91       26.09     13.34 o
  11 -15   3      281.33      283.43     28.01 o
  12 -15   3       19.95       18.88     20.81 o
  -8 -14   3       13.97       10.12     23.55 o
  -7 -14   3        4.99       -0.88     19.59 o
  -6 -14   3        2.05       10.82     32.02 o
  -5 -14   3      523.06      531.60     50.83 o
  -4 -14   3       39.18       36.34     17.17 o
  -3 -14   3      158.20      153.94     39.72 o
  -2 -14   3       22.54       12.45     15.18 o
  -1 -14   3        5.12       -1.12     15.73 o
   0 -14   3      333.78      309.51     32.40 o
   1 -14   3     4969.74     4817.88    127.67 o
   2 -14   3        1.71       -7.76      9.28 o
   3 -14   3       33.94       32.46     18.80 o
   4 -14   3       31.64       50.90     13.88 o
   5 -14   3     2263.47     2387.37     62.55 o
   6 -14   3      168.99      133.97     20.36 o
   7 -14   3       62.75       54.04     11.90 o
   8 -14   3        0.12       13.47     10.40 o
   9 -14   3       41.34       65.45     13.89 o
  10 -14   3      617.18      612.83     30.48 o
  11 -14   3      349.08      294.61     23.97 o
  12 -14   3      345.71      274.78     35.32 o
  13 -14   3       43.25       32.20     22.77 o
  -9 -13   3        7.58       36.53     23.33 o
  -8 -13   3       52.84       91.55     27.29 o
  -7 -13   3        3.74       22.50     17.09 o
  -6 -13   3       23.26       16.48     20.25 o
  -5 -13   3       13.79       17.03     14.98 o
  -4 -13   3       66.14       58.01     29.27 o
  -3 -13   3       82.81       78.24     29.71 o
  -2 -13   3     1564.68     1427.58     56.95 o
  -1 -13   3       43.21        9.34     19.15 o
   0 -13   3      782.35      681.83     41.61 o
   1 -13   3      132.12      158.85     18.16 o
   2 -13   3     4218.03     4322.17     84.02 o
   3 -13   3      622.79      570.98     24.18 o
   4 -13   3     1042.94     1069.18     30.55 o
   5 -13   3      148.83      175.08     16.24 o
   6 -13   3      350.87      356.84     22.81 o
   7 -13   3      564.65      491.09     23.04 o
   8 -13   3      521.60      509.27     24.37 o
   9 -13   3      699.54      668.19     28.00 o
  10 -13   3       48.71       47.86     11.22 o
  11 -13   3        1.91       23.17     10.53 o
  12 -13   3       10.71       15.61     14.46 o
  13 -13   3        2.86        4.28     14.54 o
 -10 -12   3       33.27       29.93     24.65 o
  -9 -12   3      428.70      474.46     48.19 o
  -8 -12   3        3.12       14.41     16.11 o
  -7 -12   3      164.31      160.18     25.17 o
  -6 -12   3       14.01       14.06     14.41 o
  -5 -12   3       48.89       43.48     15.97 o
  -4 -12   3      118.07      113.30     28.39 o
  -3 -12   3     4928.54     4459.43    122.69 o
  -2 -12   3       52.79       48.24     16.03 o
  -1 -12   3     1631.33     1656.73     63.27 o
   0 -12   3      708.39      642.60     32.81 o
   1 -12   3     2466.73     2419.27     48.98 o
   2 -12   3      439.86      438.11     21.29 o
   3 -12   3      164.98      162.95     13.65 o
   4 -12   3       89.83       82.61     11.34 o
   5 -12   3      948.63      936.15     28.13 o
   6 -12   3       15.95        8.61      8.05 o
   7 -12   3     2322.06     2274.77     49.37 o
   8 -12   3      164.04      158.58     14.64 o
   9 -12   3      263.36      255.15     16.79 o
  10 -12   3       10.02       -2.03      8.87 o
  11 -12   3      286.02      319.71     20.59 o
  12 -12   3        0.04       19.56     16.17 o
  13 -12   3        0.59       10.16     15.77 o
  14 -12   3       32.50       53.33     17.67 o
 -10 -11   3      145.30      150.74     33.45 o
  -9 -11   3       64.17       47.75     24.43 o
  -8 -11   3       10.92       18.93     20.03 o
  -7 -11   3       10.87       30.37     19.15 o
  -6 -11   3      113.56       99.91     19.79 o
  -5 -11   3        0.36       -0.17     13.07 o
  -4 -11   3     1092.40     1108.49     46.33 o
  -3 -11   3       89.00      118.55     19.66 o
  -2 -11   3      748.12      713.63     36.78 o
  -1 -11   3        1.08       -3.72     11.69 o
   0 -11   3     1904.16     1786.03     52.82 o
   1 -11   3        8.34       14.15      7.15 o
   2 -11   3      891.87      880.83     27.04 o
   3 -11   3        0.49        4.31      7.30 o
   4 -11   3     2357.95     2270.40     43.39 o
   5 -11   3        0.00        2.40      7.70 o
   6 -11   3       23.12       31.99      8.33 o
   7 -11   3       35.82       28.47      7.10 o
   8 -11   3        4.65        2.88      6.55 o
   9 -11   3       36.13       52.09     10.40 o
  10 -11   3       10.36       22.64     10.36 o
  11 -11   3        0.20       -8.86      9.03 o
  12 -11   3      197.34      182.46     19.87 o
  13 -11   3      407.41      457.25     27.57 o
  14 -11   3       85.82       67.47     20.77 o
 -11 -10   3      111.95      108.27     31.69 o
 -10 -10   3       10.15       23.11     21.35 o
  -9 -10   3      554.53      611.55     51.49 o
  -8 -10   3       28.32       34.11     20.47 o
  -7 -10   3       24.20       57.44     22.67 o
  -6 -10   3      155.83      147.88     25.97 o
  -5 -10   3      342.36      344.69     42.80 o
  -4 -10   3      207.76      162.52     20.39 o
  -3 -10   3     2867.37     2671.97     91.55 o
  -2 -10   3      273.93      253.96     23.03 o
  -1 -10   3     1803.84     1603.41     42.02 o
   0 -10   3       47.96       34.42      9.17 o
   1 -10   3     2977.90     2839.22     48.78 o
   2 -10   3       74.41       82.72     10.04 o
   3 -10   3       27.71       14.41      6.85 o
   4 -10   3      470.54      481.94     19.41 o
   5 -10   3       60.86       82.04     10.10 o
   6 -10   3       30.96       23.93      6.78 o
   7 -10   3     1745.87     1724.45     29.16 o
   8 -10   3       69.65       83.12      9.26 o
   9 -10   3      210.03      249.82     14.04 o
  10 -10   3       93.67      108.19     12.78 o
  11 -10   3        7.53       -1.99     11.43 o
  12 -10   3       14.30       18.03     12.48 o
  13 -10   3      364.91      359.68     24.37 o
  14 -10   3        0.35        1.29     44.01 o
  15 -10   3       65.49       54.14     35.43 o
 -12  -9   3      311.91      296.20     46.87 o
 -11  -9   3       10.18       -4.18     21.79 o
 -10  -9   3        0.01      -13.20     18.49 o
  -9  -9   3      193.55      171.43     33.01 o
  -8  -9   3     3228.85     3096.06    115.53 o
  -7  -9   3      298.15      357.82     37.41 o
  -6  -9   3     2983.55     2917.37    102.77 o
  -5  -9   3       50.38       42.17     14.38 o
  -4  -9   3      814.68      707.50     42.03 o
  -3  -9   3       73.20       55.01     14.63 o
  -2  -9   3    13743.14    13248.07    245.95 o
  -1  -9   3       41.21       21.67      8.43 o
   0  -9   3        3.80        4.91      7.25 o
   1  -9   3     1885.53     1815.52     31.66 o
   2  -9   3      365.54      358.53     13.13 o
   3  -9   3      263.86      251.88     13.24 o
   4  -9   3     4279.07     4144.95     56.13 o
   5  -9   3       28.13       47.17      6.43 o
   6  -9   3      938.38      980.36     19.24 o
   7  -9   3      476.93      466.01     15.35 o
   8  -9   3      350.01      419.38     15.29 o
   9  -9   3       11.12        9.99      7.64 o
  10  -9   3     2713.45     2808.19     49.93 o
  11  -9   3        6.94       11.97     11.74 o
  12  -9   3      322.30      300.55     21.90 o
  13  -9   3       50.00       56.16     13.58 o
  14  -9   3      193.70      222.57     44.67 o
  15  -9   3        0.13       17.38     31.47 o
 -12  -8   3        2.72        6.38     21.79 o
 -11  -8   3      461.77      431.10     49.51 o
 -10  -8   3      244.61      358.92     43.35 o
  -9  -8   3     2011.93     2015.11     91.33 o
  -8  -8   3       95.73       62.50     23.77 o
  -7  -8   3      125.14      107.56     19.25 o
  -6  -8   3      451.63      470.11     31.69 o
  -5  -8   3    19390.46    18923.00    348.17 o
  -4  -8   3      136.70      125.66     20.69 o
  -3  -8   3      851.84      945.17     44.89 o
  -2  -8   3      115.91      106.01     15.06 o
  -1  -8   3      930.04      908.77     34.94 o
   0  -8   3      737.38      774.52     20.22 o
   1  -8   3     3302.76     3564.02     43.47 o
   2  -8   3      119.45      131.00      8.09 o
   3  -8   3      395.76      392.71     14.85 o
   4  -8   3      984.50      973.96     24.77 o
   5  -8   3     2664.91     2882.15     35.28 o
   6  -8   3      327.62      337.53     11.84 o
   7  -8   3     2477.76     2471.98     33.42 o
   8  -8   3      285.83      284.71     12.35 o
   9  -8   3      181.49      169.58     11.31 o
  10  -8   3       21.04       23.80      9.49 o
  11  -8   3        9.82        4.86      9.32 o
  12  -8   3       20.13       23.43     11.74 o
  13  -8   3        7.73       11.01     11.62 o
  14  -8   3       24.16       40.03     20.29 o
  15  -8   3       15.46      -26.19     28.61 o
 -13  -7   3       20.73       14.30     22.89 o
 -12  -7   3       25.80       19.59     25.09 o
 -11  -7   3        5.56       18.05     22.45 o
 -10  -7   3        2.71      -18.49     18.49 o
  -9  -7   3        4.05       31.91     22.01 o
  -8  -7   3     5385.34     5391.10    167.69 o
  -7  -7   3       26.87       32.24     13.85 o
  -6  -7   3        1.14        6.09     10.28 o
  -5  -7   3      237.56      250.08     27.07 o
  -4  -7   3     1171.38     1051.84     66.02 o
  -3  -7   3      414.19      348.80     26.63 o
  -2  -7   3     1247.85     1048.55     36.33 o
  -1  -7   3      476.48      495.09     17.64 o
   0  -7   3     6960.81     8087.26     90.43 o
   1  -7   3     1150.06     1189.40     19.87 o
   2  -7   3     8897.88     9508.01    109.01 o
   3  -7   3     1098.88     1141.97     17.41 o
   4  -7   3    14503.40    15667.47    131.32 o
   5  -7   3      530.88      500.11     12.17 o
   6  -7   3       40.47       75.88      6.77 o
   7  -7   3      290.39      281.93     10.36 o
   8  -7   3     1514.94     1470.69     24.81 o
   9  -7   3        7.52        6.48      6.00 o
  10  -7   3       31.82       36.00      8.34 o
  11  -7   3      301.59      284.70     23.08 o
  12  -7   3       33.41       35.30     10.05 o
  13  -7   3        0.96       21.53     18.29 o
  14  -7   3       81.42      102.01     26.20 o
  15  -7   3        1.80       12.32     31.25 o
 -13  -6   3        4.04       28.61     27.07 o
 -12  -6   3       24.33       12.98     23.11 o
 -11  -6   3     4645.50     4706.04    169.45 o
 -10  -6   3       12.26        0.66     19.81 o
  -9  -6   3       63.60       63.16     24.43 o
  -8  -6   3       44.74       59.89     32.02 o
  -7  -6   3        3.57        2.97     11.27 o
  -6  -6   3       21.78       23.46     12.76 o
  -5  -6   3     1793.60     1734.31     52.83 o
  -4  -6   3        0.06        2.65      7.23 o
  -3  -6   3     5229.20     5417.83    126.21 o
  -2  -6   3     1644.05     1679.83     47.44 o
  -1  -6   3    16793.40    17308.82    187.76 o
   0  -6   3      228.12      222.94     12.53 o
   1  -6   3    19606.96    21014.07    189.96 o
   2  -6   3      565.21      581.90     12.50 o
   3  -6   3     1847.98     1941.00     23.89 o
   4  -6   3        0.48        2.20      3.33 o
   5  -6   3    11133.14    11171.17     91.88 o
   6  -6   3       48.21       51.53      5.36 o
   7  -6   3       96.83      126.16      7.53 o
   8  -6   3     1522.50     1563.20     28.63 o
   9  -6   3      359.50      377.55     13.35 o
  10  -6   3      135.54      144.45     11.06 o
  11  -6   3      543.89      535.02     18.76 o
  12  -6   3      276.47      309.44     22.91 o
  13  -6   3       32.70       46.69     14.04 o
  14  -6   3       41.10       96.21     34.22 o
  15  -6   3      191.19      228.65     47.09 o
 -14  -5   3      847.30      791.13     72.40 o
 -13  -5   3       27.54       27.73     30.59 o
 -12  -5   3      171.12      190.35     40.05 o
 -11  -5   3       77.46      102.77     32.35 o
 -10  -5   3      461.93      553.46     52.37 o
  -9  -5   3       81.74       93.88     12.54 o
  -8  -5   3     1945.26     1978.59     44.12 o
  -7  -5   3       14.71       21.60      7.35 o
  -6  -5   3     3677.80     3752.91    111.90 o
  -5  -5   3        9.54       12.58     10.34 o
  -4  -5   3     1920.85     1974.65    139.63 o
  -3  -5   3       28.44       39.15      7.57 o
  -2  -5   3        0.01       17.46      5.90 o
  -1  -5   3        3.42        9.70      3.90 o
   0  -5   3     4751.32     5120.44     52.37 o
   1  -5   3     2824.75     2696.01     32.02 o
   2  -5   3      167.87      133.64      6.04 o
   3  -5   3      267.67      247.13      7.35 o
   4  -5   3       51.42       79.46      7.37 o
   5  -5   3       61.74       61.90      5.57 o
   6  -5   3      169.44      187.05      7.85 o
   7  -5   3       41.84       36.94      5.31 o
   8  -5   3      637.80      556.10     13.52 o
   9  -5   3      835.46      836.45     20.18 o
  10  -5   3       73.29       93.96      9.54 o
  11  -5   3       77.04      124.55     13.10 o
  12  -5   3        6.40       15.16     10.39 o
  13  -5   3       64.71       87.24     17.35 o
  14  -5   3      152.49      157.38     22.42 o
  15  -5   3      292.36      218.89     35.51 o
 -14  -4   3      100.16      140.62     42.03 o
 -13  -4   3       73.10      116.85     36.09 o
 -12  -4   3        0.51        0.44     22.23 o
 -11  -4   3       48.24       45.99     24.65 o
 -10  -4   3      187.73      245.42     24.28 o
  -9  -4   3      551.02      556.65     31.09 o
  -8  -4   3       31.70       38.04      8.84 o
  -7  -4   3     1124.87     1267.91     29.39 o
  -6  -4   3       15.50       19.46      5.64 o
  -5  -4   3      520.65      655.32     28.44 o
  -4  -4   3        2.05       -0.67      6.61 o
  -3  -4   3       44.72       62.60      9.62 o
  -2  -4   3      220.71      236.21     11.62 o
  -1  -4   3    12469.26    12892.74    215.33 o
   0  -4   3      478.44      547.08     13.88 o
   1  -4   3    37120.70    37138.78    350.53 o
   2  -4   3      411.78      362.82      8.42 o
   3  -4   3        3.26       18.36      4.81 o
   4  -4   3       23.22       23.75      3.71 o
   5  -4   3     4256.42     4655.43     41.05 o
   6  -4   3       90.97       75.17      5.93 o
   7  -4   3       32.20       23.00      4.64 o
   8  -4   3        8.93       14.39      4.71 o
   9  -4   3      405.32      384.42     12.84 o
  10  -4   3      122.77      119.79     11.31 o
  11  -4   3       14.45       24.40      9.86 o
  12  -4   3      362.91      371.54     23.13 o
  13  -4   3       37.96       63.75     14.85 o
  14  -4   3      224.24      187.88     35.72 o
  15  -4   3      382.13      392.29     42.65 o
 -14  -3   3      269.47      487.22     61.40 o
 -13  -3   3       59.16      109.81     35.87 o
 -12  -3   3        0.64       42.69     24.21 o
 -11  -3   3        0.42       -5.87     14.28 o
 -10  -3   3     2148.85     2181.92     64.05 o
  -9  -3   3      117.69      169.58     19.86 o
  -8  -3   3      187.54      175.65     18.57 o
  -7  -3   3       46.36       49.40      8.28 o
  -6  -3   3     1387.79     1471.67     31.13 o
  -5  -3   3      201.75      174.63      9.29 o
  -4  -3   3    15187.14    15230.23    216.05 o
  -3  -3   3        0.25       -6.67      3.82 o
  -2  -3   3    10706.47    11007.65    244.95 o
  -1  -3   3       35.64       25.88      6.00 o
   0  -3   3       70.80       45.79      3.93 o
   1  -3   3       37.97       30.04      3.55 o
   2  -3   3     4983.29     5582.92     48.89 o
   3  -3   3      116.44      129.03      5.09 o
   4  -3   3        6.75        5.97      2.29 o
   5  -3   3      510.14      489.20      9.44 o
   6  -3   3     2215.30     1747.15     21.83 o
   7  -3   3      175.15      167.71      6.12 o
   8  -3   3     1833.35     1662.82     23.77 o
   9  -3   3      337.30      384.58     18.70 o
  10  -3   3        8.53        1.13      6.68 o
  11  -3   3      398.03      351.17     20.91 o
  12  -3   3     2240.10     2359.11     52.91 o
  13  -3   3       55.50       49.35     13.84 o
  14  -3   3      199.08      180.27     48.19 o
  15  -3   3        1.70      -48.41     24.21 o
 -15  -2   3        3.64       57.22     33.67 o
 -14  -2   3        0.99       24.65     30.59 o
 -13  -2   3      166.13      166.15     39.61 o
 -12  -2   3       28.05       45.11     26.85 o
 -11  -2   3        7.59        4.67     12.05 o
 -10  -2   3        9.09       22.38     12.47 o
  -9  -2   3      469.17      463.91     28.02 o
  -8  -2   3       17.30       16.20     11.48 o
  -7  -2   3       20.05       12.63      9.31 o
  -6  -2   3       10.02        4.95      4.91 o
  -5  -2   3     8176.34     8716.76    109.34 o
  -4  -2   3        0.18       -1.01      3.05 o
  -3  -2   3      197.98      238.54     14.98 o
  -2  -2   3        9.84       14.18      2.92 o
  -1  -2   3       79.61       70.38      4.88 o
   0  -2   3       58.41       39.16      2.80 o
   1  -2   3      158.28      162.25      5.32 o
   2  -2   3      507.04      419.76      9.85 o
   3  -2   3     2437.52     2274.45     22.99 o
   4  -2   3       29.29       35.16      3.47 o
   5  -2   3     2306.70     2320.66     24.34 o
   6  -2   3     1399.69     1449.65     19.43 o
   7  -2   3      319.77      333.16     11.41 o
   8  -2   3     1087.72     1099.05     21.45 o
   9  -2   3     5249.14     5208.68     60.17 o
  10  -2   3      893.06      854.49     25.34 o
  11  -2   3       21.72       20.95      9.82 o
  12  -2   3      152.22      146.18     18.83 o
  13  -2   3      376.07      325.03     53.26 o
  14  -2   3       99.03       73.06     34.55 o
  15  -2   3       59.22       88.91     39.39 o
 -15  -1   3        0.74       24.21     29.93 o
 -14  -1   3       72.05       97.49     36.31 o
 -13  -1   3       20.48       33.45     26.19 o
 -12  -1   3       38.20       52.82     26.63 o
 -11  -1   3       27.07       17.30     13.42 o
 -10  -1   3     1361.69     1302.77     47.29 o
  -9  -1   3      354.18      357.95     25.73 o
  -8  -1   3     1612.68     1586.81     37.84 o
  -7  -1   3        1.76       -4.47      6.21 o
  -6  -1   3      314.99      292.04     16.24 o
  -5  -1   3       44.90       45.34      6.55 o
  -4  -1   3     4263.42     4274.59     53.10 o
  -3  -1   3       12.34        9.77      2.47 o
  -2  -1   3     4832.24     4991.68     50.32 o
  -1  -1   3       21.90        7.02      2.43 o
   0  -1   3    29029.44    30067.33    305.22 o
   1  -1   3      569.74      471.61      6.93 o
   2  -1   3    52478.79    53350.55    391.35 o
   3  -1   3       60.14       57.06      4.70 o
   4  -1   3     9898.65    10504.19    101.26 o
   5  -1   3     1541.28     1546.12     25.57 o
   6  -1   3     6168.52     6157.61     66.98 o
   7  -1   3     1420.74     1426.31     22.97 o
   8  -1   3       62.77       60.70      7.01 o
   9  -1   3      468.90      484.49     15.69 o
  10  -1   3       65.54       57.28     11.13 o
  11  -1   3       53.96       61.12     14.92 o
  12  -1   3      323.46      374.58     39.61 o
  13  -1   3        6.12      -12.32     23.11 o
  14  -1   3       69.19       82.74     33.89 o
  15  -1   3        0.04      -33.89     25.09 o
 -15   0   3       51.57      122.80     44.89 o
 -14   0   3       20.54       36.53     29.49 o
 -13   0   3      323.55      332.95     51.71 o
 -12   0   3       22.65       29.27     24.21 o
 -11   0   3      601.69      675.52     32.88 o
 -10   0   3       39.93       47.86     14.29 o
  -9   0   3     1923.74     1845.40     40.10 o
  -8   0   3      344.48      325.69     16.46 o
  -7   0   3     1459.12     1598.55     25.93 o
  -6   0   3      151.19      143.25      7.62 o
  -5   0   3      292.89      308.37      7.64 o
  -4   0   3       22.86       13.79      3.84 o
  -3   0   3    20796.93    21077.77    305.88 o
  -2   0   3       28.83       15.42      4.61 o
  -1   0   3     1455.20     1637.54     65.48 o
   0   0   3       13.14       -5.07      2.54 o
   1   0   3     6528.25     6850.52     61.00 o
   2   0   3        0.40       -3.90      1.95 o
   3   0   3    42468.83    41307.01    399.13 o
   4   0   3       21.22       32.81      3.81 o
   5   0   3      658.07      763.00     17.20 o
   6   0   3      611.45      659.84     15.17 o
   7   0   3     1603.43     1448.31     27.75 o
   8   0   3      248.18      264.45     12.91 o
   9   0   3      159.32      147.83     15.10 o
  10   0   3      214.00      222.10     18.52 o
  11   0   3      142.66      118.42     18.69 o
  12   0   3        4.67       -6.60     19.15 o
  13   0   3       29.73        6.38     23.77 o
  14   0   3       22.67        0.00     31.69 o
  15   0   3        9.99       36.97     34.33 o
 -15   1   3        0.01        2.98     22.06 o
 -14   1   3      517.88      686.73     47.91 o
 -13   1   3        0.79      -14.28     25.86 o
 -12   1   3       88.21       69.18     17.88 o
 -11   1   3        1.83        2.83      8.87 o
 -10   1   3        6.29        5.68      8.88 o
  -9   1   3      370.90      340.61     19.65 o
  -8   1   3     1397.34     1348.26     26.94 o
  -7   1   3      802.17      844.36     14.17 o
  -6   1   3    11319.05    11531.11    104.16 o
  -5   1   3      378.01      370.35     10.62 o
  -4   1   3    14237.27    14117.72    159.02 o
  -3   1   3      909.45      841.65     18.91 o
  -2   1   3    21138.82    20973.88    207.15 o
  -1   1   3        2.12        2.59      2.06 o
   0   1   3      282.54      199.58      5.57 o
   1   1   3       12.75        4.61      2.07 o
   2   1   3     2722.03     2536.25     37.12 o
   3   1   3        2.63       -1.48      2.58 o
   4   1   3     5759.65     5817.46     64.39 o
   5   1   3      914.12      993.46     26.64 o
   6   1   3      889.72     1061.81     22.91 o
   7   1   3       10.33        8.94      7.85 o
   8   1   3       31.84       23.20      6.98 o
   9   1   3      227.36      247.56     17.87 o
  10   1   3      622.63      640.34    104.86 o
  11   1   3        6.84      -11.48     30.81 o
  12   1   3      245.30      229.31     41.15 o
  13   1   3       17.21       47.09     27.29 o
  14   1   3        9.32       22.23     29.49 o
  15   1   3       16.90       67.78     36.53 o
 -15   2   3        2.91       34.53     31.03 o
 -14   2   3       39.36       15.65     20.38 o
 -13   2   3      845.85      919.43     37.86 o
 -12   2   3      222.15      175.51     19.80 o
 -11   2   3        0.01       -3.57      8.89 o
 -10   2   3     3067.03     2989.92     56.25 o
  -9   2   3     2561.70     2507.45     36.69 o
  -8   2   3      382.86      352.61     11.12 o
  -7   2   3        3.88        4.68      3.98 o
  -6   2   3        4.82        2.36      3.58 o
  -5   2   3        2.58        1.11      3.31 o
  -4   2   3       18.15       19.07      3.72 o
  -3   2   3    21536.63    21771.01    171.55 o
  -2   2   3      126.00      124.99      4.29 o
  -1   2   3    22193.36    23064.66    225.71 o
   0   2   3       23.24       21.32      2.94 o
   1   2   3    22594.54    22029.63    264.13 o
   2   2   3       24.45       17.66      4.19 o
   3   2   3     1365.31     1256.14     18.90 o
   4   2   3       46.41       52.54      5.13 o
   5   2   3     3873.17     3757.22     50.93 o
   6   2   3       49.84       35.10      6.04 o
   7   2   3       35.83       23.19      6.22 o
   8   2   3        2.28        9.58      6.86 o
   9   2   3     1741.80     1801.64     52.00 o
  10   2   3      286.61      270.53     31.14 o
  11   2   3       25.66       18.27     20.47 o
  12   2   3      122.86      107.61     32.79 o
  13   2   3       38.65       51.05     28.61 o
  14   2   3       56.25       43.35     30.59 o
 -15   3   3      121.32      193.98     34.18 o
 -14   3   3        0.09       41.38     36.97 o
 -13   3   3      245.16      232.14     23.18 o
 -12   3   3      138.92      101.25     16.60 o
 -11   3   3       91.48       57.45      9.27 o
 -10   3   3       20.16       12.80      8.55 o
  -9   3   3      192.73      216.51     12.43 o
  -8   3   3     2023.97     1905.15     27.59 o
  -7   3   3      339.80      275.52     12.58 o
  -6   3   3     7298.61     7555.20     73.55 o
  -5   3   3      237.94      221.32      8.09 o
  -4   3   3     1918.64     2260.96     24.73 o
  -3   3   3      544.17      539.13      9.57 o
  -2   3   3    36105.52    36304.26    323.35 o
  -1   3   3      138.88      118.80      5.49 o
   0   3   3    13294.67    13935.60    128.81 o
   1   3   3       39.56       30.44      4.55 o
   2   3   3     3943.88     4222.47     59.55 o
   3   3   3       76.55       55.91      4.37 o
   4   3   3       59.34       44.35      4.81 o
   5   3   3      454.79      465.81     12.93 o
   6   3   3     4852.47     5394.01     70.84 o
   7   3   3       23.96       25.06      7.52 o
   8   3   3      525.40      635.31     28.45 o
   9   3   3      181.23      184.91     18.94 o
  10   3   3      350.67      416.92     34.81 o
  11   3   3      126.55      122.57     29.93 o
  12   3   3       99.26      115.97     33.01 o
  13   3   3        5.82       16.94     24.43 o
  14   3   3        0.05      -29.27     21.35 o
 -15   4   3      140.71       96.61     37.63 o
 -14   4   3       14.70       14.47     17.80 o
 -13   4   3      349.91      373.50     30.96 o
 -12   4   3       95.82       86.57     17.44 o
 -11   4   3       52.24       36.15     12.57 o
 -10   4   3        6.52        8.00      7.34 o
  -9   4   3      248.14      263.75     11.33 o
  -8   4   3      223.10      215.07     12.28 o
  -7   4   3       49.47       48.87      6.83 o
  -6   4   3        2.58       -2.19      3.56 o
  -5   4   3        0.05       -0.12      3.18 o
  -4   4   3     1164.42     1200.87     15.89 o
  -3   4   3    33982.99    35419.44    261.15 o
  -2   4   3       32.47       31.61      3.71 o
  -1   4   3        9.37       17.33      4.49 o
   0   4   3      268.04      241.90      8.52 o
   1   4   3     1622.84     1733.21     23.21 o
   2   4   3        3.04       -3.15      3.67 o
   3   4   3    16114.26    17244.25    253.35 o
   4   4   3      101.58      107.43     10.04 o
   5   4   3      971.05      937.61     21.79 o
   6   4   3       58.17       57.63      7.75 o
   7   4   3     8620.20     8476.97    143.23 o
   8   4   3       23.57       30.32     11.21 o
   9   4   3     3708.70     3630.21     91.17 o
  10   4   3       39.92       31.25     21.13 o
  11   4   3       11.96       15.62     17.83 o
  12   4   3        0.41      -14.74     17.16 o
  13   4   3       56.52       70.64     29.49 o
  14   4   3       13.53      -22.67     23.77 o
 -15   5   3       82.60       57.22     37.63 o
 -14   5   3        2.01       28.13     25.20 o
 -13   5   3       11.15        5.61     20.36 o
 -12   5   3     1474.56     1496.49     72.34 o
 -11   5   3       44.24       47.47     10.52 o
 -10   5   3     1482.89     1415.67     24.88 o
  -9   5   3      380.99      387.73     14.38 o
  -8   5   3        0.39        1.02      5.24 o
  -7   5   3        1.07        0.95      4.02 o
  -6   5   3    19204.30    19579.92    160.78 o
  -5   5   3      603.08      598.76     12.33 o
  -4   5   3     7687.72     8208.39     67.96 o
  -3   5   3      674.64      638.95     13.20 o
  -2   5   3       12.00       22.51      4.47 o
  -1   5   3       26.97       28.26      4.59 o
   0   5   3      455.16      426.09      9.92 o
   1   5   3        1.65       -2.13      3.57 o
   2   5   3    12223.54    13456.24    160.46 o
   3   5   3        1.15        7.58      9.15 o
   4   5   3    16663.48    17594.09    193.16 o
   5   5   3       70.35       72.00      7.02 o
   6   5   3     2135.48     2028.24     42.53 o
   7   5   3       11.93        0.92      8.18 o
   8   5   3      482.41      501.27     39.48 o
   9   5   3       93.84       95.02     14.96 o
  10   5   3      398.73      428.90     42.25 o
  11   5   3        9.93       36.75     20.91 o
  12   5   3       38.15       72.40     27.95 o
  13   5   3       53.48      138.42     35.65 o
 -15   6   3      275.44      197.40     45.99 o
 -14   6   3        0.62       34.02     20.61 o
 -13   6   3      629.40      604.47     30.18 o
 -12   6   3      577.05      605.62     30.26 o
 -11   6   3        0.65        1.03      9.19 o
 -10   6   3      948.26      943.51     21.94 o
  -9   6   3     2950.23     2802.64     53.59 o
  -8   6   3       92.42      114.97      9.08 o
  -7   6   3      100.54      133.39      8.42 o
  -6   6   3      874.66      859.72     16.86 o
  -5   6   3     1489.31     1698.62     21.20 o
  -4   6   3     2239.89     2345.04     26.88 o
  -3   6   3     4603.10     4601.05     49.14 o
  -2   6   3        9.74        2.62      3.67 o
  -1   6   3     2881.96     2921.58     36.51 o
   0   6   3      602.32      656.60     13.74 o
   1   6   3     6594.15     7393.00     69.37 o
   2   6   3       47.01       48.52     21.91 o
   3   6   3     3386.44     3508.14     78.92 o
   4   6   3        4.45        2.61      5.28 o
   5   6   3      262.52      242.97     12.02 o
   6   6   3       98.82      103.77     10.84 o
   7   6   3     1617.97     1535.26     44.49 o
   8   6   3       11.78       12.57     12.35 o
   9   6   3      243.51      237.38     36.50 o
  10   6   3      181.74      157.34     29.71 o
  11   6   3       21.16       -5.50     16.50 o
  12   6   3        6.97       11.22     21.79 o
  13   6   3      156.40      123.46     35.65 o
 -15   7   3       22.02       36.09     32.79 o
 -14   7   3      150.32      168.00     35.61 o
 -13   7   3       11.54       12.90     20.04 o
 -12   7   3      454.87      448.37     28.03 o
 -11   7   3      353.38      329.35     22.08 o
 -10   7   3      404.75      308.35     26.54 o
  -9   7   3      238.47      244.09     18.46 o
  -8   7   3      878.66      828.00     20.77 o
  -7   7   3      179.39      186.42      9.53 o
  -6   7   3     5757.05     6011.41     61.54 o
  -5   7   3       36.13       18.29      5.96 o
  -4   7   3      702.10      797.77     16.29 o
  -3   7   3     1136.13     1213.23     20.46 o
  -2   7   3     9960.64    11196.76    130.90 o
  -1   7   3        0.18        4.93      3.74 o
   0   7   3     3106.89     3299.67     42.77 o
   1   7   3        2.30        3.22      3.06 o
   2   7   3       45.88       31.93      5.17 o
   3   7   3       87.96       96.97      6.50 o
   4   7   3     3735.46     3763.75     57.11 o
   5   7   3      252.16      249.07     13.03 o
   6   7   3     5764.77     5662.23    105.08 o
   7   7   3        1.16       14.28     12.29 o
   8   7   3      648.02      583.39     33.97 o
   9   7   3       20.77       22.89     17.61 o
  10   7   3      211.59      247.13     34.33 o
  11   7   3       34.03       14.08     20.47 o
  12   7   3       48.40       54.36     25.75 o
 -15   8   3      211.58      146.34     41.81 o
 -14   8   3        2.78       -4.50     16.31 o
 -13   8   3        8.94       28.32     14.43 o
 -12   8   3       19.49       22.48     13.91 o
 -11   8   3      120.25       99.30     12.55 o
 -10   8   3      509.63      510.48     22.41 o
  -9   8   3      209.75      274.80     16.91 o
  -8   8   3      509.12      456.27     17.08 o
  -7   8   3       10.06       27.92      6.87 o
  -6   8   3       76.78       70.46      7.67 o
  -5   8   3     2764.30     2895.42     38.76 o
  -4   8   3        4.26        3.03      4.46 o
  -3   8   3      251.18      305.50     12.09 o
  -2   8   3      120.64      109.41     11.51 o
  -1   8   3       59.07       85.76      7.73 o
   0   8   3        7.07       14.52      5.83 o
   1   8   3     5720.69     5633.58     64.89 o
   2   8   3      276.33      281.40     11.81 o
   3   8   3       45.52       51.95      6.36 o
   4   8   3        6.83       17.24      6.16 o
   5   8   3     1669.25     1781.97     47.29 o
   6   8   3       72.43      120.52     19.48 o
   7   8   3     3560.18     3595.15    159.88 o
   8   8   3        3.67        0.44     14.74 o
   9   8   3       17.85       23.77     17.38 o
  10   8   3        1.65       20.69     17.83 o
  11   8   3      764.35      812.03     58.76 o
  12   8   3        0.39       17.16     21.57 o
 -15   9   3       56.93      108.27     38.62 o
 -14   9   3       14.87       15.18     18.32 o
 -13   9   3      116.59      125.38     19.71 o
 -12   9   3      151.03       92.69     15.72 o
 -11   9   3       10.70       -1.06      9.05 o
 -10   9   3      535.60      648.62     26.60 o
  -9   9   3        3.38        8.66      9.06 o
  -8   9   3      529.73      548.62     20.53 o
  -7   9   3      209.70      209.72     17.46 o
  -6   9   3      706.98      672.73     21.17 o
  -5   9   3      333.16      366.50     15.19 o
  -4   9   3      926.14      943.25     23.38 o
  -3   9   3       64.84       61.95      8.48 o
  -2   9   3      477.47      517.10     22.87 o
  -1   9   3       93.03       77.59      8.10 o
   0   9   3    12812.55    12859.92    151.25 o
   1   9   3       53.47       67.73      6.59 o
   2   9   3        0.82        4.60      5.58 o
   3   9   3       12.36        7.90      8.45 o
   4   9   3     2749.09     2614.58     44.73 o
   5   9   3      112.80      103.03     14.45 o
   6   9   3       10.97       38.20     29.71 o
   7   9   3        9.24       32.57     15.18 o
   8   9   3      559.15      578.10     40.05 o
   9   9   3       26.50      -11.22     15.18 o
  10   9   3        0.07       20.25     18.27 o
  11   9   3       16.72       52.60     23.77 o
 -15  10   3      177.83      182.69     42.47 o
 -14  10   3        0.82       15.89     18.76 o
 -13  10   3      333.70      371.03     28.51 o
 -12  10   3        8.83       23.16     10.33 o
 -11  10   3        8.21       17.77      9.31 o
 -10  10   3      366.85      353.52     21.54 o
  -9  10   3       11.58       12.47      9.66 o
  -8  10   3       11.78       14.54      8.01 o
  -7  10   3      556.94      507.42     24.70 o
  -6  10   3        1.57       -1.80     10.57 o
  -5  10   3     3842.31     3824.67     52.78 o
  -4  10   3      965.33      928.13     28.62 o
  -3  10   3     3905.89     4030.26    101.52 o
  -2  10   3      349.16      347.24     23.95 o
  -1  10   3      309.20      284.74     15.25 o
   0  10   3        0.66        5.01      6.17 o
   1  10   3      393.89      360.66     15.11 o
   2  10   3        1.68        2.87      8.10 o
   3  10   3       12.99        1.37      8.19 o
   4  10   3       57.89       69.30     11.53 o
   5  10   3      132.48      129.06     16.33 o
   6  10   3       10.60       14.65     11.39 o
   7  10   3       14.84       16.36     12.32 o
   8  10   3       12.95       38.29     18.49 o
   9  10   3        9.60       -0.88     16.50 o
  10  10   3        0.16       14.08     19.81 o
  11  10   3       13.13       25.53     22.23 o
 -14  11   3       33.40       33.26     25.86 o
 -13  11   3       74.26       86.16     18.74 o
 -12  11   3      297.55      274.92     18.79 o
 -11  11   3      188.69      220.27     18.50 o
 -10  11   3       60.40       50.92     13.67 o
  -9  11   3      247.63      218.42     22.47 o
  -8  11   3     1100.29      932.70     37.41 o
  -7  11   3      164.39      141.07     17.50 o
  -6  11   3     1690.04     1570.63     42.12 o
  -5  11   3       72.33       66.51     12.40 o
  -4  11   3     1770.55     1749.39     54.57 o
  -3  11   3      234.25      221.86     16.96 o
  -2  11   3      603.62      517.99     29.26 o
  -1  11   3        6.28        7.47     10.30 o
   0  11   3       17.73       15.29     10.29 o
   1  11   3        2.37        5.27      6.36 o
   2  11   3      421.64      449.09     52.97 o
   3  11   3        3.84        9.87      9.52 o
   4  11   3       24.73       29.73     12.18 o
   5  11   3        4.96        3.48     10.67 o
   6  11   3       70.12       73.64     15.42 o
   7  11   3       10.53       14.26     12.65 o
   8  11   3       31.25       32.44     15.14 o
   9  11   3       35.68       76.39     25.42 o
  10  11   3      113.58      137.32     29.27 o
 -14  12   3        7.44      -13.98     16.16 o
 -13  12   3       29.66       42.82     16.14 o
 -12  12   3      221.31      227.68     21.45 o
 -11  12   3        7.78       25.08     13.39 o
 -10  12   3       10.88       11.87     13.59 o
  -9  12   3     1099.26     1033.92     75.35 o
  -8  12   3        1.88        3.53     11.28 o
  -7  12   3        1.73        5.14     11.36 o
  -6  12   3      843.76      793.77     33.46 o
  -5  12   3      411.14      427.90     24.67 o
  -4  12   3       87.21      135.75     31.39 o
  -3  12   3     2755.12     2614.05     69.79 o
  -2  12   3       37.21       44.99     14.39 o
  -1  12   3       25.37       29.51     13.00 o
   0  12   3       21.43       -7.76     12.21 o
   1  12   3      129.23      183.33     21.63 o
   2  12   3       64.69       35.83     34.66 o
   3  12   3      199.31      198.31     20.69 o
   4  12   3       53.28       56.47     14.30 o
   5  12   3       49.67       66.56     15.05 o
   6  12   3       41.56       73.14     16.23 o
   7  12   3      188.87      204.60     36.97 o
   8  12   3       41.85       36.74     23.99 o
   9  12   3      242.42      291.80     33.89 o
 -13  13   3       18.75       17.69     17.82 o
 -12  13   3      129.13      101.99     19.70 o
 -11  13   3        1.28        3.98     12.78 o
 -10  13   3      115.78      155.33     35.78 o
  -9  13   3      106.08      118.12     19.92 o
  -8  13   3      137.38      101.71     18.03 o
  -7  13   3       73.03       60.08     16.09 o
  -6  13   3      416.62      386.61     26.30 o
  -5  13   3      112.32      133.12     18.10 o
  -4  13   3     1120.59     1164.03     55.51 o
  -3  13   3        7.77       -6.73     22.67 o
  -2  13   3     1361.68     1490.06     59.46 o
  -1  13   3      314.10      301.58     47.86 o
   0  13   3       65.33       60.65     17.25 o
   1  13   3       48.78       30.32     15.55 o
   2  13   3        9.08       -0.38     12.19 o
   3  13   3       72.20       64.56     15.73 o
   4  13   3      605.64      596.47    102.00 o
   5  13   3       14.38       27.52     13.59 o
   6  13   3      238.67      261.01     31.69 o
   7  13   3        6.72       12.69     13.97 o
   8  13   3      243.37      273.54     31.69 o
 -13  14   3       23.24       10.83     18.97 o
 -12  14   3       96.00      107.05     20.71 o
 -11  14   3        0.78       20.52     16.45 o
 -10  14   3       76.66      111.58     29.72 o
  -9  14   3      118.13      107.08     20.72 o
  -8  14   3      240.65      239.82     24.66 o
  -7  14   3        0.09       -5.66     11.68 o
  -6  14   3       68.67       45.31     19.04 o
  -5  14   3      119.56      176.53     19.44 o
  -4  14   3       53.41       34.30     22.26 o
  -3  14   3      374.02      365.52     57.99 o
  -2  14   3      177.81      182.24     59.42 o
  -1  14   3       64.56       59.94     27.62 o
   0  14   3      128.94      133.99     22.92 o
   1  14   3     1038.58     1121.42     49.34 o
   2  14   3      124.89      130.85     20.42 o
   3  14   3       12.00       22.24     34.44 o
   4  14   3        9.56        4.55     18.60 o
   5  14   3      267.25      275.88     34.44 o
   6  14   3       58.81       47.09     19.37 o
   7  14   3      893.59      915.46     51.27 o
 -12  15   3      349.62      365.41     42.24 o
 -11  15   3        7.98       50.61     30.81 o
 -10  15   3       16.27       30.26     24.30 o
  -9  15   3       26.02       32.97     15.70 o
  -8  15   3      859.09      850.79     40.94 o
  -7  15   3      288.41      241.65     24.86 o
  -6  15   3       35.70       38.45     15.47 o
  -5  15   3      364.96      380.58     40.17 o
  -4  15   3      383.48      364.29     25.70 o
  -3  15   3      216.89      140.73     37.19 o
  -2  15   3     1024.37     1057.23     54.04 o
  -1  15   3       17.28       -8.05     14.29 o
   0  15   3        0.46       19.82     15.92 o
   1  15   3      195.63      207.90     26.92 o
   2  15   3      771.24      852.44     45.06 o
   3  15   3      389.00      459.78     33.11 o
   4  15   3      978.09     1012.35     46.32 o
   5  15   3      134.49      181.77     26.85 o
   6  15   3      630.14      659.53     43.57 o
 -11  16   3      156.97      156.56     31.59 o
 -10  16   3      188.69      144.24     32.39 o
  -9  16   3        4.76      -16.50     31.03 o
  -8  16   3      147.20      150.25     23.34 o
  -7  16   3      191.15      226.68     25.68 o
  -6  16   3      318.97      306.56     26.82 o
  -5  16   3       20.78        8.71     13.89 o
  -4  16   3        0.68        2.46     18.99 o
  -3  16   3       62.30       61.17     24.57 o
  -2  16   3      141.85      159.83     28.51 o
  -1  16   3      438.58      470.62     44.23 o
   0  16   3      519.74      502.70     54.80 o
   1  16   3      331.76      342.85     33.80 o
   2  16   3       83.96       78.01     21.35 o
   3  16   3       44.52       85.16     23.99 o
   4  16   3      126.48      158.01     25.53 o
   5  16   3      227.27      195.86     28.61 o
 -10  17   3       58.78       61.87     27.21 o
  -9  17   3      127.80      226.22     55.68 o
  -8  17   3      109.03      103.65     43.57 o
  -7  17   3      278.87      348.69    101.01 o
  -6  17   3       53.22       47.60     19.61 o
  -5  17   3      158.01      131.90     39.76 o
  -4  17   3      684.39      663.55     51.81 o
  -3  17   3      129.34      136.16     30.69 o
  -2  17   3      326.89      323.65     38.40 o
  -1  17   3      478.32      485.58     50.94 o
   0  17   3        5.27        9.46     22.01 o
   1  17   3      144.35      204.88     33.89 o
   2  17   3      550.92      587.79     46.87 o
   3  17   3      302.19      384.01     38.73 o
  -8  18   3      156.05      263.86     58.10 o
  -7  18   3       22.90       10.78     31.91 o
  -6  18   3       16.61       -8.86     24.10 o
  -5  18   3        0.51       -3.79     16.02 o
  -4  18   3       91.00       30.59     27.51 o
  -3  18   3       29.74      -16.28     23.55 o
  -2  18   3       62.66      129.62     36.53 o
  -1  18   3      753.90      713.00     60.74 o
   0  18   3      315.10      340.22     44.45 o
   1  18   3       63.69       63.16     23.77 o
  -4  19   3      399.90      456.41     59.64 o
  -3  19   3      330.89      308.31     51.71 o
   0 -19   4        2.97       56.34     31.69 o
   1 -19   4      374.87      480.89     43.96 o
   2 -19   4      186.74      231.17     81.09 o
   3 -19   4       10.25       10.14     14.11 o
   4 -19   4      428.03      549.25     50.09 o
   5 -19   4      415.83      462.59     48.56 o
   6 -19   4      546.22      540.05     52.63 o
   7 -19   4       33.60       71.28     27.60 o
  -2 -18   4        1.15       36.53     23.77 o
  -1 -18   4      216.73      287.84     45.11 o
   0 -18   4      266.67      339.80     46.32 o
   1 -18   4      485.30      577.26     46.06 o
   2 -18   4       12.17       17.30     18.80 o
   3 -18   4      203.75      232.08     29.39 o
   4 -18   4      230.24      227.85     24.98 o
   5 -18   4      104.38       57.29     20.21 o
   6 -18   4      507.59      477.64     48.16 o
   7 -18   4      126.25      195.43     37.08 o
   8 -18   4        0.36       40.32     19.56 o
   9 -18   4      184.62      209.09     29.31 o
  -4 -17   4      123.58       77.02     29.49 o
  -3 -17   4      650.78      651.17     55.46 o
  -2 -17   4       64.70       62.28     27.51 o
  -1 -17   4       83.21      117.29     33.45 o
   0 -17   4      176.66      143.62     23.38 o
   1 -17   4      288.23      292.23     54.56 o
   2 -17   4      221.75      239.00     21.11 o
   3 -17   4      581.53      590.48     30.59 o
   4 -17   4      273.09      247.56     22.80 o
   5 -17   4      117.61      112.84     18.05 o
   6 -17   4      362.12      407.50     42.72 o
   7 -17   4       15.46       10.48     17.76 o
   8 -17   4        0.21       13.79     16.59 o
   9 -17   4      129.78      152.21     25.37 o
  10 -17   4       14.42       39.17     21.70 o
  -6 -16   4      193.19      198.28     35.65 o
  -5 -16   4       92.33       89.79     29.49 o
  -4 -16   4        2.40       12.76     19.81 o
  -3 -16   4      126.59      128.37     25.54 o
  -2 -16   4       99.82       34.57     19.74 o
  -1 -16   4       67.54       49.12     39.39 o
   0 -16   4     1035.36     1038.96     56.19 o
   1 -16   4       55.82       77.28     33.01 o
   2 -16   4       56.19       63.81     15.90 o
   3 -16   4      548.11      581.36     29.06 o
   4 -16   4      368.21      359.83     24.82 o
   5 -16   4        3.33        5.40     11.40 o
   6 -16   4      379.23      361.46     25.96 o
   7 -16   4      488.17      493.94     25.67 o
   8 -16   4      119.27      132.65     17.62 o
   9 -16   4       26.74       21.90     12.86 o
  10 -16   4      219.24      217.11     34.26 o
  11 -16   4       69.67      125.48     30.67 o
  -7 -15   4       14.63        3.52     20.69 o
  -6 -15   4        7.84       -5.94     19.37 o
  -5 -15   4       21.94       51.05     24.87 o
  -4 -15   4       18.78       -7.86     14.83 o
  -3 -15   4      510.24      560.49     56.56 o
  -2 -15   4        6.04       13.03     16.77 o
  -1 -15   4        4.69        6.93     14.85 o
   0 -15   4       14.82       17.18     17.54 o
   1 -15   4        0.93        8.28     19.04 o
   2 -15   4       18.63       26.09     12.50 o
   3 -15   4       37.78       38.59     13.84 o
   4 -15   4       38.93       41.19     12.76 o
   5 -15   4      271.70      280.64     22.30 o
   6 -15   4       21.39       36.12     11.60 o
   7 -15   4     1181.00     1223.35     36.15 o
   8 -15   4        6.44       -5.60     10.46 o
   9 -15   4      176.51      175.60     18.49 o
  10 -15   4      155.54      125.55     19.54 o
  11 -15   4       64.05       16.10     15.19 o
  12 -15   4       17.79       31.63     22.82 o
  -8 -14   4       67.95       57.66     26.63 o
  -7 -14   4        7.80       -6.60     18.05 o
  -6 -14   4       42.06       37.12     22.34 o
  -5 -14   4        0.23        5.33     14.74 o
  -4 -14   4        4.78      -14.21     16.28 o
  -3 -14   4       13.94       11.92     14.80 o
  -2 -14   4      165.86      142.94     45.55 o
  -1 -14   4        1.34        6.28     15.09 o
   0 -14   4       64.99       54.61     20.09 o
   1 -14   4      815.36      821.08     41.13 o
   2 -14   4     3212.85     3274.31     91.60 o
   3 -14   4      159.86      142.20     15.95 o
   4 -14   4     1041.13     1057.93     33.84 o
   5 -14   4      191.00      238.74     26.05 o
   6 -14   4      277.77      272.08     31.12 o
   7 -14   4       65.68       56.51     13.69 o
   8 -14   4      291.70      260.48     19.46 o
   9 -14   4      108.89      119.19     17.00 o
  10 -14   4       38.87       29.72     13.80 o
  11 -14   4       52.40       58.07     18.74 o
  12 -14   4        8.34       33.25     21.52 o
  13 -14   4      138.02      177.52     29.91 o
  -9 -13   4       22.24       43.13     24.21 o
  -8 -13   4        6.00       23.55     22.01 o
  -7 -13   4      565.28      542.12     40.92 o
  -6 -13   4        5.44       19.27     15.92 o
  -5 -13   4      180.77      185.96     25.44 o
  -4 -13   4        5.58       18.54     15.38 o
  -3 -13   4      140.86      153.85     23.96 o
  -2 -13   4       46.00       48.21     21.79 o
  -1 -13   4     1450.94     1406.44     57.80 o
   0 -13   4        6.41      -12.12     12.51 o
   1 -13   4     2936.06     3009.02     64.24 o
   2 -13   4      107.29      118.71     15.22 o
   3 -13   4     3896.47     3763.75     64.01 o
   4 -13   4        6.28       25.39      9.79 o
   5 -13   4        3.72        8.55      7.91 o
   6 -13   4      137.12      143.29     12.29 o
   7 -13   4     1322.85     1227.00     34.09 o
   8 -13   4      421.90      422.35     26.10 o
   9 -13   4      109.39      125.38     17.34 o
  10 -13   4      177.77      168.50     19.53 o
  11 -13   4        0.01       18.09     10.56 o
  12 -13   4       31.60       47.66     16.80 o
  13 -13   4       28.64       40.75     19.20 o
 -10 -12   4      180.31      269.14     42.25 o
  -9 -12   4        9.99       37.63     23.55 o
  -8 -12   4        3.02       -1.32     15.89 o
  -7 -12   4       37.17       70.72     20.03 o
  -6 -12   4       19.79        6.15     14.41 o
  -5 -12   4       35.33       20.61     18.05 o
  -4 -12   4      762.12      748.36     40.49 o
  -3 -12   4        8.18        2.33     12.75 o
  -2 -12   4     2351.46     2332.45     73.80 o
  -1 -12   4      110.19      126.50     21.20 o
   0 -12   4     9406.90     8985.24    140.44 o
   1 -12   4      405.22      399.25     19.89 o
   2 -12   4      539.30      541.59     25.14 o
   3 -12   4       56.22       43.42      9.77 o
   4 -12   4     1318.76     1393.75     34.27 o
   5 -12   4      240.65      221.95     18.39 o
   6 -12   4       82.40       81.93     10.14 o
   7 -12   4      247.07      197.99     13.71 o
   8 -12   4      198.94      175.59     12.56 o
   9 -12   4      953.99      927.79     26.34 o
  10 -12   4        3.46       20.46     10.10 o
  11 -12   4      138.25      132.87     14.61 o
  12 -12   4      316.12      366.50     34.40 o
  13 -12   4       89.29       78.32     18.92 o
  14 -12   4       79.51       76.43     19.36 o
 -10 -11   4        0.44       14.52     23.33 o
  -9 -11   4        5.39       -9.68     17.83 o
  -8 -11   4       72.72       97.49     28.17 o
  -7 -11   4     1351.50     1311.35     70.20 o
  -6 -11   4       41.41       73.15     18.29 o
  -5 -11   4       89.82      106.28     19.98 o
  -4 -11   4      177.89      158.87     22.32 o
  -3 -11   4     5810.21     5645.36    209.61 o
  -2 -11   4       92.75       98.86     19.15 o
  -1 -11   4      190.11      195.69     23.38 o
   0 -11   4       65.45       63.09      9.77 o
   1 -11   4      256.71      264.22     15.99 o
   2 -11   4       96.56       82.70     11.41 o
   3 -11   4     1270.75     1247.99     30.38 o
   4 -11   4      671.89      654.49     22.51 o
   5 -11   4      377.79      418.11     17.87 o
   6 -11   4      131.27      134.70      9.14 o
   7 -11   4      233.83      238.45     16.04 o
   8 -11   4       43.11       43.83      8.60 o
   9 -11   4      476.56      542.46     19.31 o
  10 -11   4      594.30      591.56     23.59 o
  11 -11   4      152.72      170.50     18.78 o
  12 -11   4      187.09      222.32     21.02 o
  13 -11   4      141.35      129.40     34.05 o
  14 -11   4       10.50       26.90     18.24 o
 -11 -10   4       14.50      -13.86     19.15 o
 -10 -10   4      154.40      112.89     31.91 o
  -9 -10   4        1.44       15.84     21.13 o
  -8 -10   4      881.09      853.40     57.44 o
  -7 -10   4        4.64       49.29     22.89 o
  -6 -10   4     2117.17     1988.27     82.96 o
  -5 -10   4      172.80      141.06     26.63 o
  -4 -10   4     1185.56     1078.39     93.75 o
  -3 -10   4      150.67      160.73     25.42 o
  -2 -10   4      140.91      130.24     23.99 o
  -1 -10   4       13.42       15.84     12.46 o
   0 -10   4      138.08       99.31     10.80 o
   1 -10   4      309.40      319.79     16.11 o
   2 -10   4      570.41      547.67     20.61 o
   3 -10   4      641.55      614.72     20.27 o
   4 -10   4        0.04       -9.75      5.75 o
   5 -10   4        7.12       -5.26      4.78 o
   6 -10   4      336.96      349.22     13.38 o
   7 -10   4      249.67      262.47     12.72 o
   8 -10   4      107.74      133.40     11.81 o
   9 -10   4      118.06      123.32     13.28 o
  10 -10   4      883.84      885.25     25.49 o
  11 -10   4       60.09       62.70     14.36 o
  12 -10   4       13.46       22.87     13.94 o
  13 -10   4      400.00      404.01     25.26 o
  14 -10   4      319.69      364.93     29.09 o
 -12  -9   4       25.72       29.49     27.51 o
 -11  -9   4      220.84      247.57     42.69 o
 -10  -9   4       11.06       19.15     21.57 o
  -9  -9   4     1425.54     1486.52     80.10 o
  -8  -9   4       48.82      103.21     25.31 o
  -7  -9   4      961.33     1064.88     60.74 o
  -6  -9   4        1.36       38.51     20.91 o
  -5  -9   4      203.25      212.33     23.14 o
  -4  -9   4       10.38       26.19     16.28 o
  -3  -9   4     7038.24     6490.94    137.90 o
  -2  -9   4      206.59      202.87     20.71 o
  -1  -9   4     8498.52     8988.08    165.63 o
   0  -9   4      229.78      205.51     13.75 o
   1  -9   4    10558.35    10326.21    110.60 o
   2  -9   4        4.94        8.59      5.18 o
   3  -9   4      816.58      778.99     18.44 o
   4  -9   4      587.93      548.04     16.39 o
   5  -9   4     2934.88     2858.47     35.07 o
   6  -9   4     1057.06     1067.10     20.44 o
   7  -9   4     2588.22     2498.61     34.46 o
   8  -9   4       11.19       10.01      6.53 o
   9  -9   4      603.78      586.64     19.13 o
  10  -9   4     1351.93     1368.81     30.93 o
  11  -9   4      237.05      211.61     17.26 o
  12  -9   4       95.71      125.13     16.22 o
  13  -9   4       10.71       14.26     15.01 o
  14  -9   4      154.23      190.28     36.86 o
  15  -9   4       28.89       67.12     35.43 o
 -12  -8   4      285.25      410.86     53.70 o
 -11  -8   4       47.33       31.91     27.51 o
 -10  -8   4       88.31      133.58     33.23 o
  -9  -8   4       75.28       95.29     27.29 o
  -8  -8   4     1281.25     1252.60     67.56 o
  -7  -8   4       72.64       41.59     21.13 o
  -6  -8   4     5561.50     5309.17    124.47 o
  -5  -8   4      433.43      385.48     27.48 o
  -4  -8   4       97.96       75.58     14.72 o
  -3  -8   4      671.66      588.23     37.41 o
  -2  -8   4     8908.00     8459.25    217.97 o
  -1  -8   4      379.13      347.09     22.50 o
   0  -8   4    28321.83    28707.06    274.32 o
   1  -8   4      431.76      414.87     12.22 o
   2  -8   4       97.05      101.76      8.05 o
   3  -8   4     1378.68     1453.00     20.73 o
   4  -8   4     3101.29     3031.44     33.43 o
   5  -8   4     1579.63     1643.16     23.34 o
   6  -8   4     2779.98     2799.83     39.20 o
   7  -8   4      946.79      908.57     19.07 o
   8  -8   4     2487.02     2362.07     35.32 o
   9  -8   4      301.12      276.53     15.04 o
  10  -8   4      831.75      827.48     25.41 o
  11  -8   4       11.86       13.41      9.76 o
  12  -8   4       77.61      109.72     13.84 o
  13  -8   4        1.80        3.71     27.84 o
  14  -8   4        0.04       24.13     19.32 o
  15  -8   4       14.30       60.52     35.65 o
 -13  -7   4       32.10       53.26     30.59 o
 -12  -7   4        4.49      -13.86     20.03 o
 -11  -7   4       69.62       48.19     28.39 o
 -10  -7   4        4.19      -16.06     21.35 o
  -9  -7   4     3104.05     2971.73    116.63 o
  -8  -7   4        9.00       44.89     21.35 o
  -7  -7   4     1281.16     1200.47     69.87 o
  -6  -7   4       11.50       21.90     12.60 o
  -5  -7   4     2230.58     2273.12     65.44 o
  -4  -7   4       44.75       45.31     11.97 o
  -3  -7   4     2135.78     2092.14     72.84 o
  -2  -7   4      131.35      133.78     15.75 o
  -1  -7   4     2864.51     3095.25     50.54 o
   0  -7   4      628.54      626.13     13.53 o
   1  -7   4    10120.10    10174.64    128.54 o
   2  -7   4      909.30      913.38     14.17 o
   3  -7   4      221.78      249.19      8.26 o
   4  -7   4     1235.05     1238.60     18.45 o
   5  -7   4     3726.33     3809.15     44.58 o
   6  -7   4      422.47      444.99     11.83 o
   7  -7   4     3390.39     3401.86     36.87 o
   8  -7   4      832.56      831.98     19.94 o
   9  -7   4       64.73       57.41      7.82 o
  10  -7   4       21.26       14.37      7.90 o
  11  -7   4       51.54       39.85      8.98 o
  12  -7   4       29.50       24.83      7.40 o
  13  -7   4       56.38       65.61     21.55 o
  14  -7   4        3.02       32.42     48.52 o
  15  -7   4       12.01       28.61     33.89 o
 -13  -6   4       70.54       41.59     28.61 o
 -12  -6   4     1470.16     1438.11     89.35 o
 -11  -6   4        5.66       15.62     23.11 o
 -10  -6   4      235.32      256.28     38.18 o
  -9  -6   4      503.08      524.63     26.53 o
  -8  -6   4     6227.27     6595.57    136.02 o
  -7  -6   4      230.08      226.28     14.42 o
  -6  -6   4       20.96       20.53      7.43 o
  -5  -6   4       45.51       51.14     12.40 o
  -4  -6   4       10.50       11.48     14.63 o
  -3  -6   4       22.60       17.04      8.95 o
  -2  -6   4     8427.15     8633.94    130.70 o
  -1  -6   4      214.37      211.92     10.27 o
   0  -6   4     2745.28     2678.66     32.81 o
   1  -6   4     1038.08     1071.50     18.41 o
   2  -6   4      569.31      675.13     11.69 o
   3  -6   4      830.76      881.28     13.48 o
   4  -6   4     2385.03     2381.23     28.33 o
   5  -6   4       49.69       59.48      5.62 o
   6  -6   4      406.04      399.85     10.72 o
   7  -6   4      202.65      178.79      8.69 o
   8  -6   4     2789.68     2723.56     35.18 o
   9  -6   4     1464.97     1451.71     27.36 o
  10  -6   4       60.37       58.04      9.23 o
  11  -6   4        8.30        5.14      5.92 o
  12  -6   4       80.23       73.06     13.89 o
  13  -6   4       10.77       24.68     14.58 o
  14  -6   4      158.08      215.12     32.14 o
  15  -6   4       49.02       16.72     33.01 o
 -14  -5   4        1.15        9.68     25.53 o
 -13  -5   4       28.97       39.61     29.27 o
 -12  -5   4       36.24       38.73     26.41 o
 -11  -5   4     1878.49     1819.04     95.29 o
 -10  -5   4      727.28      660.41     55.02 o
  -9  -5   4      369.73      376.31     43.36 o
  -8  -5   4       48.80       48.67     11.63 o
  -7  -5   4     2123.57     2031.65     49.80 o
  -6  -5   4      104.94       89.15     10.95 o
  -5  -5   4     6126.95     5935.82    129.50 o
  -4  -5   4      298.17      261.97     12.52 o
  -3  -5   4        4.82       13.30      9.46 o
  -2  -5   4       37.64       44.95     10.65 o
  -1  -5   4      572.08      753.89     13.54 o
   0  -5   4      521.38      550.37     11.47 o
   1  -5   4    49128.88    52205.80    397.32 o
   2  -5   4      319.60      296.26      7.62 o
   3  -5   4      414.37      412.22     11.93 o
   4  -5   4      301.32      274.74      9.03 o
   5  -5   4     4517.23     4557.86     45.46 o
   6  -5   4       15.79       14.36      3.74 o
   7  -5   4      211.16      214.59      8.77 o
   8  -5   4      405.38      408.77     11.65 o
   9  -5   4     3939.94     3882.45     48.52 o
  10  -5   4      248.97      213.98     14.87 o
  11  -5   4     1352.10     1364.04     33.61 o
  12  -5   4       50.94       38.04     11.59 o
  13  -5   4        5.13       14.21     11.79 o
  14  -5   4      147.38      193.00     25.63 o
  15  -5   4       45.21       93.84     29.38 o
 -14  -4   4      694.53      753.05     75.04 o
 -13  -4   4       69.86       77.02     33.23 o
 -12  -4   4       14.77      -24.65     18.49 o
 -11  -4   4        8.75       12.98     21.79 o
 -10  -4   4     2127.27     2265.99    102.33 o
  -9  -4   4      122.15      135.05     22.42 o
  -8  -4   4      151.49      162.55     25.14 o
  -7  -4   4        8.58       18.49      8.45 o
  -6  -4   4     1568.04     1541.61     34.26 o
  -5  -4   4        0.26       -3.92      4.30 o
  -4  -4   4     1178.92     1250.87     20.54 o
  -3  -4   4      593.01      604.56     12.48 o
  -2  -4   4     7716.15     7800.32     92.77 o
  -1  -4   4     1233.31     1183.09     21.13 o
   0  -4   4    23083.28    24869.74    234.79 o
   1  -4   4       98.11       73.06      4.60 o
   2  -4   4       26.89       39.21      3.61 o
   3  -4   4      347.62      292.11      7.57 o
   4  -4   4     1465.78     1428.50     17.91 o
   5  -4   4      390.33      403.46     10.47 o
   6  -4   4      721.48      634.62     14.12 o
   7  -4   4        0.34        2.82      3.72 o
   8  -4   4      306.36      297.66     11.56 o
   9  -4   4        2.95       -3.85      5.36 o
  10  -4   4      756.94      666.74     22.36 o
  11  -4   4       17.28       15.89      8.46 o
  12  -4   4      105.47      103.66     14.75 o
  13  -4   4      203.79      207.09     21.90 o
  14  -4   4      177.18      176.55     22.30 o
  15  -4   4       70.28      -10.53     48.08 o
 -14  -3   4       79.31       55.90     32.57 o
 -13  -3   4       81.87      112.67     34.99 o
 -12  -3   4        3.12      -22.23     19.59 o
 -11  -3   4      189.67      173.39     28.87 o
 -10  -3   4      501.84      538.54     33.10 o
  -9  -3   4      797.39      803.93     35.96 o
  -8  -3   4        2.48       -6.01      9.02 o
  -7  -3   4      279.63      338.93     16.13 o
  -6  -3   4      242.84      259.84     18.49 o
  -5  -3   4     2536.09     2630.95     60.15 o
  -4  -3   4       52.98       61.82      6.50 o
  -3  -3   4     2863.33     3072.91     45.05 o
  -2  -3   4      427.18      418.09     11.73 o
  -1  -3   4    73957.72    73935.72    936.80 o
   0  -3   4      157.91      112.67      5.54 o
   1  -3   4    16272.54    18022.00    150.67 o
   2  -3   4     1685.80     1500.02     16.54 o
   3  -3   4      111.75      144.53      5.98 o
   4  -3   4        4.10        1.89      2.93 o
   5  -3   4     1729.87     1735.91     20.35 o
   6  -3   4       14.64       14.48      3.40 o
   7  -3   4     2987.39     2901.69     39.67 o
   8  -3   4       88.40       89.07      7.96 o
   9  -3   4      129.65      132.39     10.91 o
  10  -3   4      116.72      100.30     11.15 o
  11  -3   4     1445.28     1307.23     36.36 o
  12  -3   4      657.71      755.95     29.53 o
  13  -3   4       23.04       45.48     21.73 o
  14  -3   4       17.82       44.98     21.87 o
  15  -3   4      128.73      101.89     40.93 o
 -15  -2   4       22.12      -14.08     25.31 o
 -14  -2   4      182.33      142.16     42.25 o
 -13  -2   4       37.34       33.89     25.53 o
 -12  -2   4      185.31      289.60     45.55 o
 -11  -2   4       27.82       21.07     21.24 o
 -10  -2   4       17.88       22.26     13.02 o
  -9  -2   4      372.50      385.48     26.65 o
  -8  -2   4      271.94      292.82     17.64 o
  -7  -2   4        5.06       12.58      7.82 o
  -6  -2   4     1564.35     1459.61     35.33 o
  -5  -2   4       49.23       52.75      6.75 o
  -4  -2   4     5389.71     5410.57     67.65 o
  -3  -2   4        1.24        4.19      4.76 o
  -2  -2   4      132.02      186.25      7.45 o
  -1  -2   4       51.66       35.69      4.53 o
   0  -2   4     5681.23     5834.91     63.50 o
   1  -2   4      130.90       94.31      3.88 o
   2  -2   4        2.29       -4.19      2.09 o
   3  -2   4       28.10       30.61      3.16 o
   4  -2   4     3295.20     3666.89     32.81 o
   5  -2   4      125.58      153.39      7.56 o
   6  -2   4     3139.76     3421.38     42.08 o
   7  -2   4       30.85       30.62      5.46 o
   8  -2   4     4193.38     4282.86     50.23 o
   9  -2   4      292.18      342.04     14.92 o
  10  -2   4      301.72      303.43     16.17 o
  11  -2   4        9.27        5.32      9.06 o
  12  -2   4      983.21      959.65     52.58 o
  13  -2   4        6.26       16.93     16.60 o
  14  -2   4        5.12      -39.17     19.59 o
  15  -2   4       88.79       46.21     33.23 o
 -15  -1   4        0.10      -46.21     23.11 o
 -14  -1   4       10.46       49.29     28.61 o
 -13  -1   4       45.71       48.63     30.37 o
 -12  -1   4       46.41       46.13     20.77 o
 -11  -1   4      151.82      186.61     22.95 o
 -10  -1   4      225.07      215.15     20.01 o
  -9  -1   4      672.40      658.14     26.52 o
  -8  -1   4       13.20       -5.61      7.97 o
  -7  -1   4       29.94       32.02      8.31 o
  -6  -1   4       14.80       15.03      5.30 o
  -5  -1   4      878.68     1276.56     27.00 o
  -4  -1   4        4.99        5.28      2.88 o
  -3  -1   4     2043.61     1927.02     28.83 o
  -2  -1   4       77.82       46.06      9.92 o
  -1  -1   4    16513.38    16604.58    197.93 o
   0  -1   4       24.39       -9.19      4.59 o
   1  -1   4    10349.38    11126.15     90.37 o
   2  -1   4     1183.62     1091.62     14.47 o
   3  -1   4     8808.41     9065.53     87.21 o
   4  -1   4        0.63        2.30      2.67 o
   5  -1   4      364.58      413.84     13.95 o
   6  -1   4        4.29        9.35      4.20 o
   7  -1   4       33.88       31.42      5.35 o
   8  -1   4       31.82       26.26      5.87 o
   9  -1   4     4289.69     4124.91     59.85 o
  10  -1   4      164.55      146.45     19.01 o
  11  -1   4      101.06      111.58     18.66 o
  12  -1   4       14.89       16.98     15.17 o
  13  -1   4       17.40       70.42     30.37 o
  14  -1   4       35.75      142.16     38.29 o
  15  -1   4       14.67      -43.57     26.63 o
 -15   0   4      100.54      155.14     45.11 o
 -14   0   4      154.26      165.27     43.57 o
 -13   0   4       18.02       70.33     23.55 o
 -12   0   4      959.70      972.95     41.78 o
 -11   0   4      216.34      185.42     19.21 o
 -10   0   4        9.11       12.18     10.57 o
  -9   0   4        7.91        4.62     10.12 o
  -8   0   4     2415.93     2231.97     42.45 o
  -7   0   4       72.54       75.21      7.93 o
  -6   0   4      833.94      938.46     15.04 o
  -5   0   4       49.01       42.66      4.50 o
  -4   0   4     3978.90     4494.66     51.90 o
  -3   0   4        0.19       -1.89      2.32 o
  -2   0   4    27880.41    27894.25    692.72 o
  -1   0   4       58.40       53.54      6.49 o
   0   0   4       72.49       63.62      2.72 o
   1   0   4      248.08      206.21      4.67 o
   2   0   4     3234.62     3420.38     33.34 o
   3   0   4      765.06      722.70     14.88 o
   4   0   4     1593.67     1741.25     23.76 o
   5   0   4        4.47        8.52      3.10 o
   6   0   4      150.76      103.96      7.85 o
   7   0   4      252.38      240.70     16.76 o
   8   0   4       53.76       72.13      9.41 o
   9   0   4       64.43       69.20     11.49 o
  10   0   4     1072.80      989.62     50.42 o
  11   0   4        9.78        4.32     10.97 o
  12   0   4        5.46       25.31     23.77 o
  13   0   4        5.83      -18.05     21.79 o
  14   0   4        6.46       39.17     29.05 o
  15   0   4       27.28       61.62     37.41 o
 -15   1   4        7.94      -11.20     20.38 o
 -14   1   4      325.65      366.01     37.63 o
 -13   1   4       14.14        4.99     17.98 o
 -12   1   4        2.17        3.98     13.42 o
 -11   1   4      384.21      348.37     21.29 o
 -10   1   4      210.27      174.91     15.88 o
  -9   1   4       11.46        8.47      6.53 o
  -8   1   4      579.15      568.30     15.11 o
  -7   1   4     1533.04     1772.47     23.06 o
  -6   1   4      458.17      404.79     11.94 o
  -5   1   4      295.53      236.06     12.77 o
  -4   1   4      794.90      788.17     13.44 o
  -3   1   4     6840.53     7121.06     60.80 o
  -2   1   4        1.18       -5.89      2.95 o
  -1   1   4      535.34      662.29     12.11 o
   0   1   4        0.01       -0.14      1.80 o
   1   1   4      993.35     1095.03     16.27 o
   2   1   4        0.24       -4.08      2.53 o
   3   1   4     3673.05     3837.41     44.31 o
   4   1   4        0.01       -1.92      3.33 o
   5   1   4     3127.85     3111.46     44.18 o
   6   1   4      399.65      402.41     18.60 o
   7   1   4     1030.05     1098.45     25.29 o
   8   1   4       21.27        5.75      6.31 o
   9   1   4        8.11       -0.06      7.43 o
  10   1   4        3.08       -4.07      8.88 o
  11   1   4      207.00      257.95     31.76 o
  12   1   4       86.02      102.11     33.45 o
  13   1   4       30.08       25.31     23.11 o
  14   1   4      130.00      120.37     39.61 o
 -15   2   4       11.67       39.53     34.00 o
 -14   2   4        2.56       -4.50     60.41 o
 -13   2   4        0.92       15.78     12.96 o
 -12   2   4      368.84      362.53     29.94 o
 -11   2   4        3.42       -2.12      9.23 o
 -10   2   4     8643.34     8431.42    116.03 o
  -9   2   4        4.18        2.16      6.88 o
  -8   2   4      128.95      129.87      7.98 o
  -7   2   4       12.01       15.69      4.77 o
  -6   2   4      266.08      355.51     12.06 o
  -5   2   4       99.65      128.45      7.09 o
  -4   2   4     1730.89     1627.61     20.39 o
  -3   2   4      131.24      119.74      5.18 o
  -2   2   4     1101.92      994.84     16.07 o
  -1   2   4      470.37      442.40      8.43 o
   0   2   4     1105.36     1056.71     21.52 o
   1   2   4       83.26       64.67      5.44 o
   2   2   4        1.01        3.54      2.64 o
   3   2   4       13.88       13.12      3.17 o
   4   2   4      106.62      189.78      7.70 o
   5   2   4        1.12       -3.73      3.62 o
   6   2   4     1751.20     1739.36     31.25 o
   7   2   4      127.20      121.15     10.05 o
   8   2   4      121.64       82.03     11.19 o
   9   2   4       10.43       20.50     10.04 o
  10   2   4      747.74      736.25     45.22 o
  11   2   4       75.95       66.68     26.41 o
  12   2   4      330.35      327.89     46.87 o
  13   2   4       65.36       38.29     28.17 o
  14   2   4      293.18      428.90     58.76 o
 -15   3   4       98.32      265.62     48.63 o
 -14   3   4       67.65      128.78     22.94 o
 -13   3   4      905.32      884.97     42.32 o
 -12   3   4        7.66        8.13     11.01 o
 -11   3   4      620.01      489.42     48.52 o
 -10   3   4       39.36       25.95      8.89 o
  -9   3   4     2452.33     2428.07     34.95 o
  -8   3   4      318.87      318.08     12.65 o
  -7   3   4     4257.83     3947.51     88.11 o
  -6   3   4      468.52      526.14     13.03 o
  -5   3   4      359.19      360.39     16.09 o
  -4   3   4       78.20       67.39      4.74 o
  -3   3   4     7905.42     8217.69     74.47 o
  -2   3   4      874.18      829.77     19.15 o
  -1   3   4     3291.43     3312.07     39.49 o
   0   3   4      163.31      158.47      6.83 o
   1   3   4     2208.33     2278.46     59.84 o
   2   3   4       55.07       49.69      6.21 o
   3   3   4     3341.01     3477.06     41.14 o
   4   3   4       14.69        3.32      4.64 o
   5   3   4       24.05        7.37      4.01 o
   6   3   4      324.30      323.17     12.56 o
   7   3   4      154.09      136.66     13.38 o
   8   3   4      358.57      367.28     22.61 o
   9   3   4      991.70      974.02     58.88 o
  10   3   4       29.40        4.91     13.27 o
  11   3   4     1151.28      897.42     62.50 o
  12   3   4        0.03      -10.34     18.49 o
  13   3   4       96.66      112.67     35.65 o
  14   3   4       13.24       22.89     29.93 o
 -15   4   4        2.20       33.23     34.33 o
 -14   4   4        3.97        7.92     31.47 o
 -13   4   4      285.56      296.89     35.43 o
 -12   4   4      212.84      197.99     15.07 o
 -11   4   4        2.05       -3.27      7.60 o
 -10   4   4      665.21      647.23     19.64 o
  -9   4   4       73.85       82.77      9.18 o
  -8   4   4      268.91      249.56     12.14 o
  -7   4   4      417.72      424.19     12.15 o
  -6   4   4     4000.04     4218.17     44.03 o
  -5   4   4      465.00      488.49     10.37 o
  -4   4   4     4996.15     4968.99     42.13 o
  -3   4   4      403.54      430.92      9.83 o
  -2   4   4      605.56      540.85      9.54 o
  -1   4   4       40.02       40.49      4.24 o
   0   4   4    14084.28    14193.12    133.07 o
   1   4   4        6.07        1.21      3.97 o
   2   4   4      127.68       84.85      7.68 o
   3   4   4       81.37       71.41     10.20 o
   4   4   4     9994.24    11013.97    124.84 o
   5   4   4     1009.21     1033.40     23.81 o
   6   4   4     4638.51     4690.86     67.09 o
   7   4   4      532.75      537.07     20.75 o
   8   4   4      512.85      466.59     28.39 o
   9   4   4      144.56      159.40     30.98 o
  10   4   4       17.52        0.00     16.06 o
  11   4   4       55.80       27.29     23.33 o
  12   4   4      220.93      330.53     44.23 o
  13   4   4        2.57      -10.56     18.93 o
  14   4   4       40.80       62.06     30.81 o
 -15   5   4      131.91       18.93     34.77 o
 -14   5   4        0.31       29.39     18.03 o
 -13   5   4      665.41      536.40     92.15 o
 -12   5   4       51.15       49.07     21.53 o
 -11   5   4       23.28       21.08     10.16 o
 -10   5   4      241.90      224.22     12.01 o
  -9   5   4      727.06      707.74     18.43 o
  -8   5   4       68.20       64.25      7.54 o
  -7   5   4     1102.14      931.55     18.51 o
  -6   5   4      429.67      397.42     15.77 o
  -5   5   4     5302.30     5720.24     50.98 o
  -4   5   4      313.56      332.21      8.42 o
  -3   5   4     5378.77     5317.93     53.90 o
  -2   5   4       89.25       91.54      5.73 o
  -1   5   4    12429.94    11885.36    113.90 o
   0   5   4      164.31      152.40      9.44 o
   1   5   4        4.60       -1.68      2.51 o
   2   5   4        0.57        1.59      3.89 o
   3   5   4     8727.14     9654.62    155.44 o
   4   5   4      177.28      187.33     13.28 o
   5   5   4      290.51      247.36     11.12 o
   6   5   4        0.79        2.15      6.22 o
   7   5   4       40.73       40.22     10.61 o
   8   5   4       27.92       30.49     10.36 o
   9   5   4      481.71      412.46     31.78 o
  10   5   4       14.95       17.83     18.05 o
  11   5   4       18.67        3.30     18.93 o
  12   5   4       15.18        7.26     20.03 o
  13   5   4        1.08        9.46     23.77 o
 -15   6   4       66.93       24.43     32.35 o
 -14   6   4      115.90      155.07     51.49 o
 -13   6   4       82.57       61.18     16.96 o
 -12   6   4      851.26      801.97     40.76 o
 -11   6   4        2.79        4.76      9.41 o
 -10   6   4      987.01      959.02     29.73 o
  -9   6   4      142.63      134.98     11.63 o
  -8   6   4      648.15      632.57     18.03 o
  -7   6   4      445.13      456.47     13.33 o
  -6   6   4     3026.49     3275.84     41.50 o
  -5   6   4      507.82      475.31     10.36 o
  -4   6   4      453.62      578.06     12.30 o
  -3   6   4      327.40      334.20      9.81 o
  -2   6   4     1394.54     1570.71     22.31 o
  -1   6   4       11.79        8.78      3.74 o
   0   6   4    16230.02    17587.38    164.85 o
   1   6   4        4.28        4.27      3.61 o
   2   6   4     2782.24     2557.98     45.13 o
   3   6   4        7.11        6.64      6.56 o
   4   6   4      397.90      515.26     13.42 o
   5   6   4      213.19      217.66     11.49 o
   6   6   4      510.26      523.25     20.49 o
   7   6   4       33.75       35.19     10.20 o
   8   6   4       15.35       38.95     14.52 o
   9   6   4      100.64       91.11     23.11 o
  10   6   4        4.31        9.24     16.94 o
  11   6   4        0.45       -1.54     17.83 o
  12   6   4       37.94       69.98     27.51 o
  13   6   4       11.94      -31.25     18.05 o
 -15   7   4        0.44       35.87     32.57 o
 -14   7   4        9.55       27.49     14.38 o
 -13   7   4       20.77       15.60     13.81 o
 -12   7   4      159.79      186.54     20.97 o
 -11   7   4       29.09       33.97      9.78 o
 -10   7   4        0.00        7.94      8.59 o
  -9   7   4       98.91      122.71     13.14 o
  -8   7   4      498.37      480.69     16.40 o
  -7   7   4     1312.12     1440.83     23.75 o
  -6   7   4      805.80      844.75     16.35 o
  -5   7   4     5307.96     5499.01     55.98 o
  -4   7   4      144.06      140.41      7.64 o
  -3   7   4     5807.85     6216.89     64.05 o
  -2   7   4      192.90      216.94      9.52 o
  -1   7   4      824.30      907.68     18.10 o
   0   7   4      175.53      214.28      8.90 o
   1   7   4     3388.28     3670.98     41.79 o
   2   7   4        0.13        4.41      8.09 o
   3   7   4      701.57      780.50     30.86 o
   4   7   4        0.08        2.12      4.48 o
   5   7   4      233.64      195.89     11.09 o
   6   7   4      150.90      158.11     15.26 o
   7   7   4      105.33      111.77     19.13 o
   8   7   4       10.88       13.96     12.85 o
   9   7   4      322.20      305.45     33.67 o
  10   7   4        6.19        7.04     14.96 o
  11   7   4       87.38      159.11     31.69 o
  12   7   4       33.55       29.27     22.23 o
 -15   8   4      140.73      143.48     39.39 o
 -14   8   4       61.79      102.93     22.10 o
 -13   8   4       61.54       86.03     17.76 o
 -12   8   4      125.37      126.22     16.52 o
 -11   8   4      337.23      326.83     18.24 o
 -10   8   4      441.01      362.30     31.61 o
  -9   8   4      150.98      172.11     14.47 o
  -8   8   4        5.41       15.68     11.09 o
  -7   8   4       64.58       58.54      7.95 o
  -6   8   4      439.13      426.61     12.79 o
  -5   8   4        9.23        0.62      5.10 o
  -4   8   4     1353.71     1353.97     42.36 o
  -3   8   4        6.23       -2.15      3.98 o
  -2   8   4      520.15      558.98     16.10 o
  -1   8   4       16.82       18.32      7.18 o
   0   8   4        0.30       31.89      5.78 o
   1   8   4      170.23      162.15      8.98 o
   2   8   4       96.11      107.45      7.54 o
   3   8   4        3.30        3.99      5.05 o
   4   8   4       62.48       54.37     10.58 o
   5   8   4       29.76       28.62      7.29 o
   6   8   4      100.57      124.18     14.25 o
   7   8   4        2.43       24.67     13.02 o
   8   8   4        0.50       11.22     14.08 o
   9   8   4        5.60       40.71     18.05 o
  10   8   4      453.81      507.02     44.01 o
  11   8   4        4.97       16.72     19.15 o
  12   8   4       55.26       44.45     25.53 o
 -15   9   4       14.93        7.73     17.95 o
 -14   9   4       55.59       51.20     20.74 o
 -13   9   4       28.99       78.37     23.90 o
 -12   9   4       10.41       28.54      9.84 o
 -11   9   4      145.32      161.56     16.63 o
 -10   9   4       42.16       66.92     14.20 o
  -9   9   4       62.25       34.31      9.63 o
  -8   9   4        0.22       -3.59      7.38 o
  -7   9   4     2868.76     2920.34     47.11 o
  -6   9   4      158.60      173.97     20.57 o
  -5   9   4      111.26      191.32     11.94 o
  -4   9   4      198.26      231.05     14.40 o
  -3   9   4     1610.20     1619.04     27.29 o
  -2   9   4      182.12      203.60     16.39 o
  -1   9   4     1248.19     1247.98     32.51 o
   0   9   4      220.53      230.21     10.67 o
   1   9   4       64.58       77.52      6.78 o
   2   9   4       42.87       42.58      6.75 o
   3   9   4        3.86        5.39      5.59 o
   4   9   4        6.13        4.77      5.96 o
   5   9   4       13.57       21.09      8.88 o
   6   9   4        3.72       -4.56      9.74 o
   7   9   4      505.81      480.62     33.67 o
   8   9   4       78.29      101.23     21.79 o
   9   9   4       13.33       30.81     18.93 o
  10   9   4        0.55        4.40     16.94 o
  11   9   4        9.33       13.86     19.15 o
 -15  10   4        2.35       -3.01     21.46 o
 -14  10   4        3.26       23.78     19.61 o
 -13  10   4      334.38      359.45     28.09 o
 -12  10   4        0.85        5.53      9.28 o
 -11  10   4       13.11       17.39     11.47 o
 -10  10   4     2597.99     2530.76     59.51 o
  -9  10   4        0.02       -5.23      9.94 o
  -8  10   4      110.06       57.81     13.14 o
  -7  10   4       27.38       14.95      9.62 o
  -6  10   4        0.80        4.80      9.18 o
  -5  10   4       27.90       37.04     18.09 o
  -4  10   4     5210.75     5003.91     82.35 o
  -3  10   4      259.88      282.28     16.81 o
  -2  10   4       90.00      152.47     15.51 o
  -1  10   4      160.19      153.63     12.12 o
   0  10   4      358.04      343.87     15.29 o
   1  10   4       45.49       45.56      7.42 o
   2  10   4     1792.03     1727.63     33.16 o
   3  10   4        3.95      -14.96     12.86 o
   4  10   4       53.28       44.41     10.07 o
   5  10   4       10.64        4.13     15.62 o
   6  10   4      259.86      281.69     22.71 o
   7  10   4        1.40        7.67     11.51 o
   8  10   4       71.92      101.34     28.72 o
   9  10   4       41.14       67.12     21.79 o
  10  10   4        0.08       20.47     19.15 o
 -14  11   4      254.80      261.92     28.86 o
 -13  11   4      467.56      439.15     29.47 o
 -12  11   4      196.38      207.20     17.21 o
 -11  11   4        7.77        3.74      9.93 o
 -10  11   4      239.85      251.16     39.80 o
  -9  11   4      114.49      110.91     29.51 o
  -8  11   4        8.37        1.61     12.00 o
  -7  11   4     3348.25     3123.68     72.03 o
  -6  11   4      289.08      278.39     19.92 o
  -5  11   4      654.44      588.93     33.66 o
  -4  11   4      101.17       77.39     17.07 o
  -3  11   4        1.44       -0.84      8.44 o
  -2  11   4        0.01       -0.46     10.50 o
  -1  11   4      283.36      295.83     19.89 o
   0  11   4       10.24       14.49      7.20 o
   1  11   4       52.13       18.45      7.06 o
   2  11   4        1.19       -1.69      8.53 o
   3  11   4      118.82      146.94     23.90 o
   4  11   4        0.43        0.39      8.94 o
   5  11   4      629.02      559.16     28.75 o
   6  11   4        4.48        5.08     11.13 o
   7  11   4       89.57      126.27     18.62 o
   8  11   4       38.24       63.61     17.26 o
   9  11   4      293.73      240.53     31.03 o
  10  11   4        0.72       13.86     19.37 o
 -14  12   4        0.01       -5.04     17.22 o
 -13  12   4      413.32      471.90     47.20 o
 -12  12   4       41.32       48.97     14.06 o
 -11  12   4       65.56       76.76     19.54 o
 -10  12   4      441.67      437.45     43.37 o
  -9  12   4      269.21      295.37     25.94 o
  -8  12   4      780.83      715.53     34.92 o
  -7  12   4      152.04      148.40     18.98 o
  -6  12   4     1199.34     1195.14     41.00 o
  -5  12   4       82.20       31.40     18.78 o
  -4  12   4       68.97       71.35     19.81 o
  -3  12   4      497.19      424.09     33.44 o
  -2  12   4       74.09       82.64     19.50 o
  -1  12   4      168.90      182.12     22.88 o
   0  12   4     2384.09     2456.44     72.59 o
   1  12   4        1.14       -8.70      9.46 o
   2  12   4      328.84      257.66     20.26 o
   3  12   4       43.01       47.50     12.32 o
   4  12   4       26.93       21.80     12.15 o
   5  12   4        0.69       19.64     13.53 o
   6  12   4      266.23      312.61     71.96 o
   7  12   4        2.60        5.25     11.59 o
   8  12   4      129.31      140.64     42.80 o
   9  12   4       14.78       36.75     19.15 o
 -13  13   4       47.45       62.76     25.25 o
 -12  13   4       30.03       34.49     20.66 o
 -11  13   4        1.63       11.84     12.97 o
 -10  13   4      154.11      133.66     33.70 o
  -9  13   4      251.76      191.61     41.84 o
  -8  13   4        6.78        4.07     12.92 o
  -7  13   4      968.38      919.25     52.30 o
  -6  13   4      115.29      121.75     30.46 o
  -5  13   4       86.99       94.58     17.52 o
  -4  13   4      309.02      300.81     32.19 o
  -3  13   4        0.31       15.97     21.68 o
  -2  13   4        2.27        3.84     15.40 o
  -1  13   4      896.12      896.55     44.70 o
   0  13   4      127.50      117.80     20.38 o
   1  13   4      205.56      207.86     23.58 o
   2  13   4       53.96       22.01     13.99 o
   3  13   4     1832.81     1770.32     57.33 o
   4  13   4       29.01        4.70     11.54 o
   5  13   4       44.45       53.45     14.40 o
   6  13   4        9.46        5.05     13.55 o
   7  13   4      251.85      216.98     26.19 o
   8  13   4        0.19       26.19     17.38 o
 -13  14   4      291.84      322.73     39.23 o
 -12  14   4      109.17      136.20     28.09 o
 -11  14   4       11.83       11.34     15.39 o
 -10  14   4       72.32       51.27     29.46 o
  -9  14   4      142.09      134.34     21.37 o
  -8  14   4       65.23       57.26     16.64 o
  -7  14   4       29.52       45.62     15.05 o
  -6  14   4      327.71      370.70     52.21 o
  -5  14   4      175.81      199.46     20.30 o
  -4  14   4        8.73       32.49     20.14 o
  -3  14   4      289.39      264.64     31.28 o
  -2  14   4      139.38      136.40     31.03 o
  -1  14   4       84.05      100.23     22.11 o
   0  14   4      671.32      693.00     40.47 o
   1  14   4      118.74      120.62     21.24 o
   2  14   4      252.88      221.14     26.85 o
   3  14   4       53.41       57.69     28.94 o
   4  14   4      253.85      282.62     27.51 o
   5  14   4      130.01      115.59     29.27 o
   6  14   4      555.59      590.65     38.95 o
   7  14   4       20.14       36.31     17.61 o
 -12  15   4      209.41      204.48     58.43 o
 -11  15   4       67.93       77.24     37.19 o
 -10  15   4      198.38      150.62     27.39 o
  -9  15   4      106.80      143.43     22.85 o
  -8  15   4       14.19       31.47     15.95 o
  -7  15   4      195.75      170.26     35.05 o
  -6  15   4      390.92      429.48     30.17 o
  -5  15   4       19.17       15.75     13.33 o
  -4  15   4      665.22      600.60     51.49 o
  -3  15   4      343.72      318.03     54.47 o
  -2  15   4      162.66      126.17     25.51 o
  -1  15   4      393.86      356.20     35.87 o
   0  15   4       37.49       21.91     17.29 o
   1  15   4      402.19      404.94     33.57 o
   2  15   4       81.56       99.44     28.39 o
   3  15   4      802.62      753.61     40.54 o
   4  15   4      180.97      195.40     23.86 o
   5  15   4      488.16      449.37     35.65 o
   6  15   4      119.04      142.82     23.99 o
 -11  16   4        6.43       42.69     33.23 o
 -10  16   4       57.24       34.77     37.85 o
  -9  16   4       13.99       53.92     34.33 o
  -8  16   4      676.70      714.81     44.71 o
  -7  16   4      322.77      341.80     29.49 o
  -6  16   4      574.75      636.26     44.10 o
  -5  16   4        5.70       11.90     13.09 o
  -4  16   4       45.43       26.90     23.11 o
  -3  16   4       72.30       64.27     23.13 o
  -2  16   4      270.75      287.02     34.52 o
  -1  16   4      328.52      359.28     36.79 o
   0  16   4     1028.32     1103.67     54.96 o
   1  16   4       77.88       57.41     21.08 o
   2  16   4      346.14      299.32     30.87 o
   3  16   4      180.10      213.90     29.27 o
   4  16   4      519.23      379.17     34.55 o
 -10  17   4      285.48      271.56     61.18 o
  -9  17   4       24.75       32.13     34.55 o
  -8  17   4       22.71       56.12     34.33 o
  -7  17   4      529.67      586.44     41.75 o
  -6  17   4      139.24      170.44     68.11 o
  -5  17   4      179.91      201.35     26.81 o
  -4  17   4       94.48      115.66     30.15 o
  -3  17   4       21.55       33.63     28.50 o
  -2  17   4      185.28      172.38     31.00 o
  -1  17   4       26.57        6.16     21.79 o
   0  17   4       33.71       46.43     26.19 o
   1  17   4      399.29      416.80     43.79 o
   2  17   4      333.06      355.62     38.51 o
   3  17   4      328.52      385.99     38.51 o
  -8  18   4      366.77      492.50     69.32 o
  -7  18   4       27.16       24.43     33.01 o
  -6  18   4       12.33       14.49     18.61 o
  -5  18   4       13.17      -22.01     24.65 o
  -4  18   4       14.50        4.18     27.73 o
  -3  18   4       36.28       48.63     30.59 o
  -2  18   4       26.76       15.62     26.19 o
  -1  18   4       99.16      134.68     34.99 o
   0  18   4        0.44        5.28     23.11 o
   1  18   4      149.15      151.84     32.57 o
   0 -19   5       66.10      127.86     38.29 o
   1 -19   5        8.60       21.83     37.63 o
   2 -19   5      102.69      117.93     20.66 o
   3 -19   5      118.92      154.93     39.32 o
   4 -19   5       79.39       92.46     26.94 o
   5 -19   5      528.55      624.53     54.18 o
   6 -19   5        0.55      -23.08     24.87 o
   7 -19   5      104.31      133.70     33.70 o
  -3 -18   5       87.38       76.80     28.61 o
  -2 -18   5        0.06      -38.73     20.91 o
  -1 -18   5      225.19      279.04     45.33 o
   0 -18   5      374.86      389.51     53.04 o
   1 -18   5      547.73      540.75     44.21 o
   2 -18   5       76.36       72.63     17.84 o
   3 -18   5        0.12        0.82     12.51 o
   4 -18   5       87.96      123.76     20.43 o
   5 -18   5      371.41      358.65     30.13 o
   6 -18   5       60.37       74.18     27.06 o
   7 -18   5        2.11      -13.63     18.67 o
   8 -18   5      113.29      160.02     37.46 o
   9 -18   5       82.85      131.48     29.55 o
  -4 -17   5      135.05      133.58     33.89 o
  -3 -17   5       35.65       26.19     24.65 o
  -2 -17   5        4.81       -8.36     21.13 o
  -1 -17   5        3.10       31.25     25.09 o
   0 -17   5       18.95       16.15     16.06 o
   1 -17   5       70.96       67.18     20.57 o
   2 -17   5      579.37      579.54     36.69 o
   3 -17   5      178.24      158.57     19.38 o
   4 -17   5        0.40       37.20     13.37 o
   5 -17   5       49.67       34.83     14.42 o
   6 -17   5       90.78       80.22     17.18 o
   7 -17   5      127.11      129.11     18.50 o
   8 -17   5        0.31       17.14     25.94 o
   9 -17   5      267.22      240.19     34.93 o
  10 -17   5        6.18       13.45     20.30 o
  -6 -16   5        2.10        6.60     22.89 o
  -5 -16   5      107.18      108.05     31.25 o
  -4 -16   5       17.69      -12.32     17.16 o
  -3 -16   5       16.89       11.02     21.79 o
  -2 -16   5       56.98       67.92     22.10 o
  -1 -16   5      428.26      389.64     33.90 o
   0 -16   5        2.31       27.68     14.57 o
   1 -16   5      430.10      451.40     25.00 o
   2 -16   5       68.88       50.44     13.02 o
   3 -16   5      180.89      183.86     19.29 o
   4 -16   5       16.04       20.86     11.40 o
   5 -16   5      174.03      179.86     19.63 o
   6 -16   5        6.11        4.70     11.44 o
   7 -16   5        5.29       20.35     11.18 o
   8 -16   5        4.31       28.16     12.45 o
   9 -16   5      101.92      122.14     36.40 o
  10 -16   5        0.01       10.58     14.38 o
  11 -16   5       14.91        9.53     23.33 o
  -7 -15   5        0.78        7.92     22.67 o
  -6 -15   5      127.66       54.36     26.63 o
  -5 -15   5       30.99       45.55     23.77 o
  -4 -15   5      449.41      358.64     35.54 o
  -3 -15   5        2.79       10.64     16.08 o
  -2 -15   5        9.84       -9.11     15.27 o
  -1 -15   5        2.09        0.92     13.60 o
   0 -15   5        0.06        4.70     12.34 o
   1 -15   5      243.31      261.66     19.37 o
   2 -15   5       92.39       97.13     13.24 o
   3 -15   5        6.10       -6.79      8.71 o
   4 -15   5       24.42       10.66     11.10 o
   5 -15   5      110.12       99.05     16.13 o
   6 -15   5      498.24      492.35     24.19 o
   7 -15   5       45.25       27.16     12.14 o
   8 -15   5        6.47       -0.16     10.53 o
   9 -15   5      313.21      263.59     22.83 o
  10 -15   5       17.57       33.69     14.49 o
  11 -15   5       62.38       33.61     16.42 o
  12 -15   5       38.92       24.43     21.16 o
  -8 -14   5        0.15       22.01     24.21 o
  -7 -14   5       70.93      118.83     31.91 o
  -6 -14   5        0.98        8.99     17.12 o
  -5 -14   5      520.25      521.00     70.53 o
  -4 -14   5        1.42       -7.09     17.38 o
  -3 -14   5      104.39      103.60     25.53 o
  -2 -14   5       69.18       75.42     23.84 o
  -1 -14   5      235.97      236.26     34.62 o
   0 -14   5        0.02        5.16     21.02 o
   1 -14   5        6.92       -6.59      8.82 o
   2 -14   5      145.01      142.31     15.84 o
   3 -14   5     1074.29      979.27     29.99 o
   4 -14   5      166.26      158.58     16.14 o
   5 -14   5      117.93      110.93     12.59 o
   6 -14   5        2.21        1.19      9.24 o
   7 -14   5      136.41      143.84     16.00 o
   8 -14   5      174.16      191.84     25.73 o
   9 -14   5       14.10       28.84     12.81 o
  10 -14   5       54.21       34.19     22.05 o
  11 -14   5        0.03        2.74     18.07 o
  12 -14   5       86.15      108.17     19.24 o
  13 -14   5        1.94       15.99     15.55 o
  -9 -13   5       18.41       -2.86     20.03 o
  -8 -13   5      472.66      551.48     52.82 o
  -7 -13   5       42.22       31.45     19.13 o
  -6 -13   5      149.96      123.02     37.41 o
  -5 -13   5        5.28       11.08     29.71 o
  -4 -13   5      787.62      816.06     43.92 o
  -3 -13   5       19.84       20.05     18.05 o
  -2 -13   5      158.38      127.28     23.33 o
  -1 -13   5        0.83       -0.43     14.70 o
   0 -13   5     1722.78     1632.58     46.62 o
   1 -13   5       30.21       36.39     11.67 o
   2 -13   5     2878.27     2775.12     56.52 o
   3 -13   5     1026.19     1025.08     27.75 o
   4 -13   5      837.42      827.89     25.45 o
   5 -13   5      539.68      521.93     19.24 o
   6 -13   5      699.90      696.97     22.17 o
   7 -13   5      153.74      134.86     14.05 o
   8 -13   5       80.07       57.92     12.56 o
   9 -13   5      266.44      247.18     19.79 o
  10 -13   5      219.56      253.09     17.80 o
  11 -13   5       52.88       33.68     11.77 o
  12 -13   5       13.13       19.74     14.17 o
  13 -13   5      113.08      156.87     22.45 o
 -10 -12   5        7.01       22.89     25.09 o
  -9 -12   5       22.29       13.42     21.57 o
  -8 -12   5        0.99       -1.89     15.71 o
  -7 -12   5        4.24        6.33     14.12 o
  -6 -12   5       21.65       22.45     17.26 o
  -5 -12   5      106.79      109.64     21.70 o
  -4 -12   5        1.40        4.51     14.41 o
  -3 -12   5     1277.31     1196.72     51.13 o
  -2 -12   5       31.78       10.49     14.29 o
  -1 -12   5     1022.49      941.63     45.26 o
   0 -12   5     1529.24     1483.80     39.37 o
   1 -12   5      191.29      216.23     18.74 o
   2 -12   5      100.46       93.13     12.69 o
   3 -12   5      789.69      741.74     23.33 o
   4 -12   5      150.00      166.23     12.03 o
   5 -12   5      101.64      107.83     10.88 o
   6 -12   5      211.83      214.63     13.66 o
   7 -12   5      110.02       62.00     10.06 o
   8 -12   5       17.42       20.62      7.64 o
   9 -12   5      179.44      191.11     16.98 o
  10 -12   5      168.14      169.81     15.67 o
  11 -12   5       95.41      113.92     14.25 o
  12 -12   5       17.29       47.85     19.40 o
  13 -12   5      155.52      145.45     22.02 o
  14 -12   5        2.13      -17.73     14.12 o
 -10 -11   5       34.04       10.34     25.31 o
  -9 -11   5        0.99       -8.36     19.15 o
  -8 -11   5       64.61       46.21     24.43 o
  -7 -11   5       18.15       29.49     20.47 o
  -6 -11   5       78.82       87.63     19.56 o
  -5 -11   5       52.17       35.73     16.16 o
  -4 -11   5     1670.87     1539.47     57.46 o
  -3 -11   5      381.26      321.02     27.97 o
  -2 -11   5      104.25       79.09     18.26 o
  -1 -11   5        2.38       11.63      9.29 o
   0 -11   5      415.15      384.77     19.11 o
   1 -11   5       54.49       45.23      9.37 o
   2 -11   5       35.07       44.36     10.29 o
   3 -11   5      227.34      216.01     13.51 o
   4 -11   5     1406.50     1492.79     28.83 o
   5 -11   5      136.57      144.71     11.35 o
   6 -11   5        0.04       -0.70      5.63 o
   7 -11   5      420.55      419.29     15.38 o
   8 -11   5      141.61      150.53     11.21 o
   9 -11   5      220.40      237.60     15.29 o
  10 -11   5      728.04      786.43     26.58 o
  11 -11   5      168.32      161.18     18.41 o
  12 -11   5      937.76      971.71     35.93 o
  13 -11   5       53.66       46.12     16.64 o
  14 -11   5        1.57       -6.68     14.50 o
 -11 -10   5      338.66      298.85     47.53 o
 -10 -10   5      114.54      113.33     33.67 o
  -9 -10   5      306.59      247.35     38.51 o
  -8 -10   5        0.72       -6.38     17.83 o
  -7 -10   5     4770.64     4823.12    157.56 o
  -6 -10   5       14.81       34.77     19.81 o
  -5 -10   5      682.69      554.56     41.81 o
  -4 -10   5       98.62      117.52     19.78 o
  -3 -10   5     4679.03     4495.52    108.50 o
  -2 -10   5       98.63       88.21     17.99 o
  -1 -10   5      952.63      957.11     26.07 o
   0 -10   5        1.38        9.17      7.31 o
   1 -10   5      211.50      206.88     13.77 o
   2 -10   5       15.52       16.54      7.41 o
   3 -10   5     3954.52     3900.44     50.37 o
   4 -10   5       70.10       59.16      8.19 o
   5 -10   5       81.67       62.69      7.21 o
   6 -10   5        8.73       -2.81      5.92 o
   7 -10   5      387.92      396.43     23.58 o
   8 -10   5      749.51      777.18     20.19 o
   9 -10   5     1214.72     1204.56     27.12 o
  10 -10   5      497.78      519.83     23.88 o
  11 -10   5        2.82      -12.90     10.46 o
  12 -10   5      257.21      281.49     24.21 o
  13 -10   5      199.21      189.10     27.57 o
  14 -10   5        1.27      -30.37     26.85 o
 -12  -9   5        2.03       35.43     27.51 o
 -11  -9   5       25.93       -5.72     19.37 o
 -10  -9   5       56.32       82.96     28.17 o
  -9  -9   5        1.33        3.52     20.25 o
  -8  -9   5      687.66      716.08     52.37 o
  -7  -9   5       12.39        0.66     19.15 o
  -6  -9   5     7343.20     7422.50    210.38 o
  -5  -9   5      130.24      140.93     23.44 o
  -4  -9   5        2.41       -7.42      9.39 o
  -3  -9   5      166.00      212.60     22.00 o
  -2  -9   5      393.97      401.69     27.52 o
  -1  -9   5      122.42      137.84     11.50 o
   0  -9   5      686.91      653.55     30.72 o
   1  -9   5      756.05      778.56     19.03 o
   2  -9   5        0.27        3.15      4.42 o
   3  -9   5        2.47        5.32      6.28 o
   4  -9   5       75.54       71.15      6.41 o
   5  -9   5      111.75      133.43      9.02 o
   6  -9   5     4053.62     4011.45     45.98 o
   7  -9   5      292.12      273.36     16.20 o
   8  -9   5      272.63      304.81     14.38 o
   9  -9   5      855.78      821.94     23.72 o
  10  -9   5       84.24      109.66     11.88 o
  11  -9   5       12.55       -0.49      9.41 o
  12  -9   5       14.21       24.86     12.28 o
  13  -9   5       20.44       28.05     18.33 o
  14  -9   5        0.23       31.52     43.24 o
  15  -9   5        0.56       34.99     32.57 o
 -12  -8   5        1.00       44.45     26.41 o
 -11  -8   5     1192.25     1200.44     78.78 o
 -10  -8   5       90.61      103.65     28.83 o
  -9  -8   5      317.18      290.04     40.49 o
  -8  -8   5       14.95       49.73     23.33 o
  -7  -8   5      167.67      164.61     29.05 o
  -6  -8   5        1.19        7.30     11.78 o
  -5  -8   5      158.17      183.75     21.08 o
  -4  -8   5       42.32       29.91      8.74 o
  -3  -8   5      619.52      547.74     37.19 o
  -2  -8   5       76.37       64.86     15.73 o
  -1  -8   5     1885.74     1923.21     30.79 o
   0  -8   5      423.47      396.12     13.10 o
   1  -8   5     4646.50     4994.91     53.91 o
   2  -8   5        0.81        9.20      3.95 o
   3  -8   5    12710.21    13292.88    102.25 o
   4  -8   5      147.30      129.32      7.30 o
   5  -8   5      769.51      790.77     15.98 o
   6  -8   5     1038.01     1013.88     18.60 o
   7  -8   5       89.19       74.89      7.65 o
   8  -8   5       12.33       16.85      6.74 o
   9  -8   5     1028.40     1037.35     22.84 o
  10  -8   5      184.24      172.38     14.15 o
  11  -8   5        2.57        5.24      9.31 o
  12  -8   5       61.16       76.35     15.69 o
  13  -8   5        5.48       25.69     17.82 o
  14  -8   5        2.10       40.36     19.92 o
  15  -8   5        1.10      -28.39     29.27 o
 -13  -7   5        1.80       25.53     28.39 o
 -12  -7   5      145.14      191.67     43.13 o
 -11  -7   5       74.46       99.25     31.47 o
 -10  -7   5       80.54      122.05     18.60 o
  -9  -7   5       39.84       55.46     25.31 o
  -8  -7   5      243.48      283.88     36.31 o
  -7  -7   5      214.18      216.62     14.71 o
  -6  -7   5     2141.92     2063.10     59.34 o
  -5  -7   5       38.75       45.41      7.97 o
  -4  -7   5      475.87      490.74     26.82 o
  -3  -7   5      326.39      304.47     18.36 o
  -2  -7   5      955.05     1102.72     20.94 o
  -1  -7   5        1.42       -2.35      3.10 o
   0  -7   5     3041.83     3606.30     42.41 o
   1  -7   5       49.29       48.86      5.46 o
   2  -7   5      893.82      911.78     13.64 o
   3  -7   5       56.62       59.20      4.97 o
   4  -7   5       20.79       22.47      4.64 o
   5  -7   5      441.96      459.01     11.83 o
   6  -7   5     5591.91     5716.09     61.69 o
   7  -7   5      662.72      653.92     14.47 o
   8  -7   5       66.27       60.36      7.45 o
   9  -7   5       16.76       25.70      6.65 o
  10  -7   5       95.75      121.96     11.53 o
  11  -7   5       35.36       27.17      9.22 o
  12  -7   5       25.58       30.96     13.10 o
  13  -7   5       48.19       43.02     18.97 o
  14  -7   5      114.89       99.54     49.29 o
  15  -7   5       10.37       11.22     31.91 o
 -13  -6   5       89.76       59.42     31.25 o
 -12  -6   5      176.71      193.00     42.91 o
 -11  -6   5      499.37      583.17     57.88 o
 -10  -6   5       43.89       15.62     23.55 o
  -9  -6   5      564.16      549.67     28.05 o
  -8  -6   5       21.58       22.41     16.35 o
  -7  -6   5      457.81      498.42     20.62 o
  -6  -6   5        9.46        5.41      6.65 o
  -5  -6   5      194.73      199.49     11.54 o
  -4  -6   5      218.36      206.18      7.89 o
  -3  -6   5     1997.71     2050.13     27.26 o
  -2  -6   5       28.77       23.54      4.24 o
  -1  -6   5     7224.11     7676.97     75.56 o
   0  -6   5      853.65      869.76     22.59 o
   1  -6   5      165.93      181.21      7.64 o
   2  -6   5      373.72      401.46      8.83 o
   3  -6   5     4852.29     5424.77     48.90 o
   4  -6   5      606.17      578.40     11.96 o
   5  -6   5     1604.99     1503.22     20.78 o
   6  -6   5       48.28       48.94      5.62 o
   7  -6   5      814.04      833.90     16.26 o
   8  -6   5      372.46      374.42     11.86 o
   9  -6   5     6075.97     6044.28     68.03 o
  10  -6   5        4.46       -3.71      7.04 o
  11  -6   5      167.72      153.75     16.30 o
  12  -6   5       20.10       19.50      9.68 o
  13  -6   5        9.57       20.59     21.38 o
  14  -6   5        3.00       12.82     14.06 o
  15  -6   5       37.11        7.26     34.33 o
 -14  -5   5      218.13      184.63     45.55 o
 -13  -5   5        0.71      -16.94     21.57 o
 -12  -5   5      184.85      275.74     45.99 o
 -11  -5   5       44.79       49.51     28.39 o
 -10  -5   5     2878.17     2639.87    114.65 o
  -9  -5   5      561.22      530.65     36.34 o
  -8  -5   5      207.13      248.84     17.62 o
  -7  -5   5        3.41        1.36     11.20 o
  -6  -5   5      312.51      309.86     21.16 o
  -5  -5   5        4.44        4.56      5.74 o
  -4  -5   5       23.00       13.27      4.10 o
  -3  -5   5       78.19       92.80      5.88 o
  -2  -5   5      241.50      287.77     12.42 o
  -1  -5   5       15.61       16.14      3.70 o
   0  -5   5     3482.60     3744.34     41.33 o
   1  -5   5       10.68       24.18      3.92 o
   2  -5   5     1770.69     2011.34     23.77 o
   3  -5   5      562.10      525.23     10.36 o
   4  -5   5      201.23      154.13      6.84 o
   5  -5   5       33.21       38.21      4.78 o
   6  -5   5     2008.12     2321.15     27.24 o
   7  -5   5       29.21       21.04      4.91 o
   8  -5   5     2673.78     2619.05     34.07 o
   9  -5   5      765.32      747.00     18.50 o
  10  -5   5      936.29      882.55     28.76 o
  11  -5   5       43.58       61.63     11.05 o
  12  -5   5       23.24       18.90     11.17 o
  13  -5   5       55.66       76.62     16.44 o
  14  -5   5       19.68       34.61     14.54 o
  15  -5   5        3.39       85.03     26.12 o
 -14  -4   5        1.43       31.03     31.03 o
 -13  -4   5      197.84      197.84     45.11 o
 -12  -4   5        1.66       38.73     26.19 o
 -11  -4   5      321.46      365.96     47.53 o
 -10  -4   5       22.16       31.03     23.11 o
  -9  -4   5     1467.40     1396.97     57.46 o
  -8  -4   5       86.72       69.43     12.49 o
  -7  -4   5       47.01       85.62     11.08 o
  -6  -4   5       48.61       36.77     11.15 o
  -5  -4   5      307.68      250.39     12.82 o
  -4  -4   5       26.28       20.38      5.76 o
  -3  -4   5       34.44       29.18      5.88 o
  -2  -4   5       44.20       44.77      5.21 o
  -1  -4   5     7514.35     8002.60    110.62 o
   0  -4   5      665.73      580.04     11.07 o
   1  -4   5     8042.99     8665.14     77.37 o
   2  -4   5      236.32      260.94      7.10 o
   3  -4   5       78.37       75.78      4.67 o
   4  -4   5        1.78       -2.38      3.02 o
   5  -4   5      123.10      110.54      5.75 o
   6  -4   5      642.15      650.36     13.22 o
   7  -4   5       24.89       24.57      4.29 o
   8  -4   5      846.30      816.36     18.88 o
   9  -4   5      886.35      854.39     33.36 o
  10  -4   5        6.26        6.66      7.50 o
  11  -4   5       36.03       10.31      8.46 o
  12  -4   5       36.79       55.52     13.03 o
  13  -4   5      222.83      253.36     25.95 o
  14  -4   5        0.24       13.87     13.10 o
  15  -4   5       15.36       48.61     23.77 o
 -14  -3   5      133.82      142.82     41.37 o
 -13  -3   5       28.05       32.79     26.85 o
 -12  -3   5        0.28       14.52     22.23 o
 -11  -3   5        7.58       27.95     23.55 o
 -10  -3   5       47.23       59.22     19.30 o
  -9  -3   5      342.65      356.28     33.34 o
  -8  -3   5      247.06      203.59     33.67 o
  -7  -3   5        2.50        4.23      8.89 o
  -6  -3   5     3156.78     3396.86     61.63 o
  -5  -3   5      500.56      502.00     16.46 o
  -4  -3   5     5401.52     5621.22     78.30 o
  -3  -3   5      668.95      647.07     16.23 o
  -2  -3   5    12206.60    13020.84    189.67 o
  -1  -3   5     1258.13     1175.69     18.17 o
   0  -3   5    91709.83    95040.41    860.44 o
   1  -3   5      185.42      178.49      6.49 o
   2  -3   5      103.34      129.52      4.82 o
   3  -3   5        3.58       -1.24      2.08 o
   4  -3   5     2230.07     2073.14     20.88 o
   5  -3   5     1354.10     1465.05     17.59 o
   6  -3   5        4.28        3.21      3.40 o
   7  -3   5      227.22      219.53     10.07 o
   8  -3   5     1539.89     1466.18     27.09 o
   9  -3   5      174.61      185.79     11.93 o
  10  -3   5       25.34       16.57      7.87 o
  11  -3   5       18.45       30.05     10.36 o
  12  -3   5       23.73       43.89     12.06 o
  13  -3   5       13.67       19.70     13.64 o
  14  -3   5       48.76       -7.43     17.66 o
  15  -3   5       50.12       70.86     36.75 o
 -15  -2   5        3.06       38.95     30.59 o
 -14  -2   5       27.09       13.42     26.85 o
 -13  -2   5        0.64       22.89     23.99 o
 -12  -2   5       37.20      -38.29     19.15 o
 -11  -2   5       25.20       21.26     16.25 o
 -10  -2   5      458.38      469.05     30.69 o
  -9  -2   5      110.27      137.93     16.74 o
  -8  -2   5       91.01       94.82     13.50 o
  -7  -2   5     1237.69     1339.69     33.38 o
  -6  -2   5        4.29        0.91      4.86 o
  -5  -2   5     2845.20     3048.24     69.42 o
  -4  -2   5       61.83       76.58      6.73 o
  -3  -2   5     7268.84     7215.75     82.17 o
  -2  -2   5      368.32      373.14      9.41 o
  -1  -2   5    26914.41    27969.46    330.73 o
   0  -2   5      598.40      528.27     12.36 o
   1  -2   5    10700.95    11109.74     94.63 o
   2  -2   5     1680.45     1485.76     15.44 o
   3  -2   5     4053.33     4249.52     38.14 o
   4  -2   5     3292.26     3160.38     49.76 o
   5  -2   5     1685.81     1659.63     24.35 o
   6  -2   5       58.10       39.95      4.56 o
   7  -2   5     1426.34     1475.50     32.40 o
   8  -2   5        0.00       11.88      5.27 o
   9  -2   5     1535.11     1467.76     28.64 o
  10  -2   5      110.38       95.85     12.29 o
  11  -2   5      210.31      217.65     20.52 o
  12  -2   5        0.46       14.64     14.69 o
  13  -2   5       82.59       53.67     28.72 o
  14  -2   5        3.97       58.76     31.25 o
  15  -2   5       58.55       25.75     32.13 o
 -15  -1   5        7.36       22.89     31.47 o
 -14  -1   5        3.29       33.23     28.83 o
 -13  -1   5        3.91        8.14     23.99 o
 -12  -1   5       63.72       41.73     33.23 o
 -11  -1   5       26.30       23.02     13.76 o
 -10  -1   5      833.24      896.71     31.99 o
  -9  -1   5       39.21       49.20     12.01 o
  -8  -1   5        0.38       -4.86      7.81 o
  -7  -1   5       66.48       78.46     11.07 o
  -6  -1   5     3882.18     3964.21     69.34 o
  -5  -1   5       14.36       16.17      3.58 o
  -4  -1   5       19.22        2.82      3.24 o
  -3  -1   5      948.60      913.03     14.10 o
  -2  -1   5    18029.22    18289.57    264.10 o
  -1  -1   5      476.98      369.82     18.04 o
   0  -1   5    37149.76    37546.65    396.25 o
   1  -1   5       45.20       28.29      4.19 o
   2  -1   5       24.59       35.34      5.36 o
   3  -1   5      391.43      394.24      8.40 o
   4  -1   5      320.63      363.65      8.69 o
   5  -1   5       50.05       45.61      7.92 o
   6  -1   5     5947.69     5630.29     62.51 o
   7  -1   5       24.44       30.70      5.47 o
   8  -1   5        1.24        0.17      4.49 o
   9  -1   5       11.18        7.47      7.00 o
  10  -1   5       97.73       88.85     16.19 o
  11  -1   5        9.15        8.23     10.42 o
  12  -1   5       19.15       32.78     18.27 o
  13  -1   5       47.42       77.10     22.78 o
  14  -1   5        0.12      -43.13     21.57 o
  15  -1   5       69.68       99.25     40.49 o
 -15   0   5       14.97       43.73     29.71 o
 -14   0   5        0.56        7.21     62.61 o
 -13   0   5      218.54      242.01     31.55 o
 -12   0   5       54.11       87.67     22.53 o
 -11   0   5      627.78      577.15     28.90 o
 -10   0   5      123.90      111.27     13.90 o
  -9   0   5     2349.95     2194.57     44.73 o
  -8   0   5       61.05       74.77      7.65 o
  -7   0   5     2924.23     3050.93     33.52 o
  -6   0   5       60.51       70.91      5.28 o
  -5   0   5      456.90      606.33     12.68 o
  -4   0   5      121.51      141.85      7.63 o
  -3   0   5    11666.10    12305.51    126.90 o
  -2   0   5       37.12       19.03      5.27 o
  -1   0   5      842.24      909.97     15.52 o
   0   0   5      101.45       28.09      4.46 o
   1   0   5     1665.97     1550.13     18.27 o
   2   0   5        7.25       13.07      2.96 o
   3   0   5     9130.71     9809.82     93.32 o
   4   0   5      867.94      865.59     17.69 o
   5   0   5      306.82      376.11     11.60 o
   6   0   5        0.93        5.64      4.75 o
   7   0   5     2725.55     2507.85     42.19 o
   8   0   5        0.00        2.67      6.14 o
   9   0   5       79.05      114.28     12.00 o
  10   0   5       34.47       53.94     13.80 o
  11   0   5        3.99        4.14     10.80 o
  12   0   5        0.08       11.23     17.27 o
  13   0   5       89.14       68.66     33.45 o
  14   0   5       31.90       44.01     30.81 o
  15   0   5       43.51      -55.46     27.73 o
 -15   1   5        9.22       25.81     22.95 o
 -14   1   5      498.72      544.01     48.74 o
 -13   1   5       27.77       29.51     19.60 o
 -12   1   5       63.12       82.08     16.40 o
 -11   1   5       42.73       42.18     11.81 o
 -10   1   5      753.06      736.33     33.23 o
  -9   1   5      429.82      444.48     20.58 o
  -8   1   5     1079.75     1044.04     20.94 o
  -7   1   5        0.00       -1.58      4.19 o
  -6   1   5     5803.79     5351.63     67.49 o
  -5   1   5        1.85       -0.34      3.79 o
  -4   1   5      950.56      952.89     13.99 o
  -3   1   5        9.80       14.14      3.73 o
  -2   1   5     1796.46     1890.06     32.65 o
  -1   1   5       13.48        0.70      3.63 o
   0   1   5     1277.41     1326.73     17.66 o
   1   1   5      299.35      251.01      8.52 o
   2   1   5     2724.44     2419.23     30.26 o
   3   1   5       91.74       72.70      5.79 o
   4   1   5     6374.50     6640.19     79.49 o
   5   1   5      235.70      259.00     10.75 o
   6   1   5      118.79      156.17      9.78 o
   7   1   5        3.97       -0.69      4.97 o
   8   1   5       29.37       42.43      8.18 o
   9   1   5       48.66       51.71     11.05 o
  10   1   5       70.67       50.41     19.34 o
  11   1   5      133.97      137.28     38.95 o
  12   1   5      309.02      324.15     47.09 o
  13   1   5      163.70      188.59     41.59 o
  14   1   5       22.06       30.59     29.27 o
 -15   2   5       18.92       60.56     26.59 o
 -14   2   5        6.85      -20.34     17.73 o
 -13   2   5       97.69       78.24     16.76 o
 -12   2   5      264.92      254.98     22.23 o
 -11   2   5       85.58      111.89     14.47 o
 -10   2   5     2243.41     2218.50     39.70 o
  -9   2   5      175.39      182.67     12.88 o
  -8   2   5       68.74       51.39      7.22 o
  -7   2   5      108.09       90.38      8.31 o
  -6   2   5        1.23        5.21      3.95 o
  -5   2   5       50.48       43.48      8.03 o
  -4   2   5      454.56      403.02      9.96 o
  -3   2   5     4792.17     4711.21     49.64 o
  -2   2   5      157.97      159.32      8.56 o
  -1   2   5    11020.87    10769.37    110.91 o
   0   2   5       43.44       41.14      4.02 o
   1   2   5        8.99       13.79      3.53 o
   2   2   5       33.07       34.67      3.89 o
   3   2   5      135.36      153.23      6.94 o
   4   2   5      464.71      453.25     11.45 o
   5   2   5      272.50      273.14      9.95 o
   6   2   5       35.34       24.18      5.64 o
   7   2   5       61.12       96.89      9.07 o
   8   2   5       79.96       85.87      9.54 o
   9   2   5        0.27       10.42      8.92 o
  10   2   5      575.10      510.90     29.40 o
  11   2   5        1.93        6.60     18.93 o
  12   2   5       43.61       36.97     24.65 o
  13   2   5      120.70      174.95     41.59 o
  14   2   5       15.06      -28.83     27.07 o
 -15   3   5       62.05       48.41     36.75 o
 -14   3   5       29.49       22.78     20.30 o
 -13   3   5      217.67      151.79     31.27 o
 -12   3   5       85.85       95.97     16.43 o
 -11   3   5       23.64       34.96      9.46 o
 -10   3   5      110.32      121.40     12.16 o
  -9   3   5        7.45        7.23      6.48 o
  -8   3   5      228.73      252.06     12.80 o
  -7   3   5        8.31       12.25      4.72 o
  -6   3   5     7580.62     7988.63     97.32 o
  -5   3   5       40.01       45.47      4.87 o
  -4   3   5     5533.50     5703.18     51.94 o
  -3   3   5       76.39       75.05      4.67 o
  -2   3   5     3295.55     3310.36     46.71 o
  -1   3   5       31.35       34.01      3.49 o
   0   3   5      425.48      477.63     11.54 o
   1   3   5       91.76       73.54      6.53 o
   2   3   5     3748.42     3862.69     46.41 o
   3   3   5       86.27       76.25      7.69 o
   4   3   5      410.32      731.14     16.02 o
   5   3   5       10.87       19.46      4.32 o
   6   3   5     3382.01     3684.26     49.25 o
   7   3   5      299.06      283.08     12.53 o
   8   3   5     2726.72     2504.48     50.96 o
   9   3   5      309.75      256.04     27.08 o
  10   3   5      207.36      195.25     26.27 o
  11   3   5      187.74      197.62     36.31 o
  12   3   5       87.97       82.30     29.93 o
  13   3   5        0.12       14.30     24.65 o
  14   3   5      223.94      248.23     48.19 o
 -15   4   5        0.01      -41.59     28.83 o
 -14   4   5        1.60       17.45     31.14 o
 -13   4   5       46.36       65.99     22.57 o
 -12   4   5       43.91       68.20     15.46 o
 -11   4   5      630.67      567.73     21.37 o
 -10   4   5       85.63       93.44     16.51 o
  -9   4   5     2012.29     1962.95     34.13 o
  -8   4   5      157.14      160.37     10.33 o
  -7   4   5     3686.40     3779.96     44.03 o
  -6   4   5      512.68      552.13     14.67 o
  -5   4   5      288.67      333.99      9.63 o
  -4   4   5      475.11      502.73      9.33 o
  -3   4   5        0.23        2.71      4.30 o
  -2   4   5        0.38       -7.10      3.55 o
  -1   4   5     1483.11     1619.12     30.00 o
   0   4   5        7.64        6.72      2.50 o
   1   4   5     3930.53     4395.51     54.56 o
   2   4   5       48.31       32.85      5.40 o
   3   4   5      290.32      354.33     12.71 o
   4   4   5        0.25       -1.90      3.00 o
   5   4   5     3687.60     3680.38     43.22 o
   6   4   5       74.37       70.58      7.26 o
   7   4   5       29.96       27.22     13.75 o
   8   4   5        0.05        9.12      8.90 o
   9   4   5      449.28      371.45     30.63 o
  10   4   5        0.09       -7.70     14.74 o
  11   4   5      680.72      727.75     55.90 o
  12   4   5       36.92       12.76     20.91 o
  13   4   5      124.26      158.01     38.51 o
 -15   5   5       26.67      -19.81     28.83 o
 -14   5   5        6.09       15.72     18.17 o
 -13   5   5        3.07       13.00     11.83 o
 -12   5   5        0.50        7.31     17.57 o
 -11   5   5        0.04       -3.45     10.18 o
 -10   5   5      683.15      612.47     20.22 o
  -9   5   5        2.32       -0.71      7.73 o
  -8   5   5       68.10       72.65      8.49 o
  -7   5   5       71.72       66.06      7.02 o
  -6   5   5       90.51      151.63      7.62 o
  -5   5   5      155.78      150.99      7.46 o
  -4   5   5     2655.30     2991.88     39.79 o
  -3   5   5      155.32      133.95      9.01 o
  -2   5   5      203.43      178.85      7.17 o
  -1   5   5      127.72      110.03      6.08 o
   0   5   5     1638.52     1536.52     20.38 o
   1   5   5       95.47      102.27      5.55 o
   2   5   5     1953.02     2058.40     34.22 o
   3   5   5        1.06        1.29      4.85 o
   4   5   5      116.51       96.40      8.19 o
   5   5   5       48.88       31.05      5.95 o
   6   5   5       76.07       72.93     10.67 o
   7   5   5       11.99        9.03     11.31 o
   8   5   5      329.57      342.83     32.41 o
   9   5   5       51.05       61.13     17.10 o
  10   5   5       66.66       57.44     22.67 o
  11   5   5        6.22       37.19     21.79 o
  12   5   5      299.58      327.67     45.77 o
  13   5   5        0.21       -8.80     23.77 o
 -15   6   5      119.53      106.73     40.71 o
 -14   6   5       12.28       40.85     21.86 o
 -13   6   5        7.36       34.69     16.37 o
 -12   6   5       12.48       16.33     12.65 o
 -11   6   5        1.13       -5.34      9.48 o
 -10   6   5        1.52        8.04      8.62 o
  -9   6   5      452.12      437.60     18.83 o
  -8   6   5      209.48      202.70     12.29 o
  -7   6   5     1813.61     1730.51     40.87 o
  -6   6   5      137.96      163.86      7.39 o
  -5   6   5      907.18      834.40     16.64 o
  -4   6   5      192.63      218.37      7.73 o
  -3   6   5      346.41      321.35      8.44 o
  -2   6   5       46.24       55.83      5.50 o
  -1   6   5     2182.05     2340.51     31.47 o
   0   6   5       21.98       31.38      4.29 o
   1   6   5      878.10      976.40     27.87 o
   2   6   5        3.89        1.79      5.24 o
   3   6   5       22.05       19.88      9.06 o
   4   6   5       28.72       14.18     10.08 o
   5   6   5     5002.27     4581.50     88.97 o
   6   6   5        2.87       -0.21      6.44 o
   7   6   5       85.78      120.66     16.04 o
   8   6   5       24.82       27.30     18.10 o
   9   6   5       97.38      142.60     26.19 o
  10   6   5        5.67       -0.22     14.74 o
  11   6   5      289.51      402.93     44.67 o
  12   6   5        1.70        2.20     20.69 o
  13   6   5        5.62        8.14     24.43 o
 -15   7   5        0.32      -42.03     25.75 o
 -14   7   5       18.67       23.17     17.38 o
 -13   7   5       37.03       32.28     19.54 o
 -12   7   5       17.64       16.46     13.29 o
 -11   7   5       42.77       12.95     11.18 o
 -10   7   5     1676.39     1545.83     40.98 o
  -9   7   5        0.15        1.72      7.99 o
  -8   7   5       40.25       35.03      7.76 o
  -7   7   5      272.17      257.85     11.72 o
  -6   7   5       16.96        8.09      4.20 o
  -5   7   5      849.07      886.91     22.87 o
  -4   7   5      247.31      171.17      8.32 o
  -3   7   5       30.92       17.69      4.06 o
  -2   7   5       33.85       33.25      7.24 o
  -1   7   5       62.30       76.45      7.27 o
   0   7   5     3722.54     4574.05     52.94 o
   1   7   5        7.05       -1.45      2.99 o
   2   7   5       23.83       25.83     10.46 o
   3   7   5        1.33       -3.45      4.99 o
   4   7   5     4252.04     4168.34     86.07 o
   5   7   5       50.11       46.80      8.26 o
   6   7   5      269.16      288.93     19.40 o
   7   7   5       13.90       10.79      9.29 o
   8   7   5      473.27      477.74     34.22 o
   9   7   5       99.33       90.67     22.89 o
  10   7   5       47.41       72.62     22.67 o
  11   7   5       31.78       25.31     20.91 o
  12   7   5       29.51       26.19     22.01 o
 -15   8   5        0.02       35.33     37.08 o
 -14   8   5       81.95       33.48     18.50 o
 -13   8   5       76.98       76.57     17.00 o
 -12   8   5       64.94       78.58     17.52 o
 -11   8   5      136.02      177.49     16.36 o
 -10   8   5       36.46       35.49     12.67 o
  -9   8   5       60.75       61.37     15.17 o
  -8   8   5        6.77        6.39      8.34 o
  -7   8   5        0.21       -2.43      7.22 o
  -6   8   5       68.00       63.09      7.40 o
  -5   8   5      806.22      852.37     24.35 o
  -4   8   5       20.23       12.52      4.78 o
  -3   8   5      302.98      233.40      9.53 o
  -2   8   5      189.06      164.59      9.78 o
  -1   8   5     2268.68     2379.12     36.38 o
   0   8   5      131.98      153.72     11.87 o
   1   8   5      299.22      281.25     10.45 o
   2   8   5        4.95       13.10     10.41 o
   3   8   5        0.54       -1.72      7.06 o
   4   8   5        0.32      -11.44     22.01 o
   5   8   5      630.44      597.68     16.86 o
   6   8   5        2.06        2.65      9.48 o
   7   8   5      413.08      508.17     25.81 o
   8   8   5       26.26       27.07     16.72 o
   9   8   5     1141.40     1157.09     58.98 o
  10   8   5        2.70        2.86     17.16 o
  11   8   5       38.99        5.28     17.83 o
 -15   9   5       10.32       20.83     18.66 o
 -14   9   5      260.99      286.41     29.79 o
 -13   9   5        1.39       -3.74     12.84 o
 -12   9   5       46.30       31.07     10.61 o
 -11   9   5       31.11       37.90     11.51 o
 -10   9   5       61.59      104.55     15.95 o
  -9   9   5      190.50      194.72     15.95 o
  -8   9   5      126.37      168.25     12.65 o
  -7   9   5      432.42      460.32     23.41 o
  -6   9   5      305.26      315.33     17.17 o
  -5   9   5       11.58       -0.22      5.58 o
  -4   9   5      746.87      861.51     25.05 o
  -3   9   5        8.44       -1.45      4.27 o
  -2   9   5      518.69      619.54     18.04 o
  -1   9   5       90.28       83.23      8.78 o
   0   9   5      129.83      110.34      8.16 o
   1   9   5       54.86       48.97      5.71 o
   2   9   5      220.36      231.65     19.49 o
   3   9   5       10.53        8.84      4.62 o
   4   9   5      730.84      799.76     19.28 o
   5   9   5        0.19       -3.16      7.56 o
   6   9   5      339.53      293.81     21.51 o
   7   9   5        7.79        2.51     10.41 o
   8   9   5       12.62       22.23     15.40 o
   9   9   5        2.56       18.05     17.83 o
  10   9   5       64.07      120.15     27.07 o
  11   9   5        2.83        9.68     18.71 o
 -14  10   5        1.62       -9.45     16.53 o
 -13  10   5       66.27       81.16     18.42 o
 -12  10   5        7.55       11.29     11.55 o
 -11  10   5      380.83      445.23     24.39 o
 -10  10   5      765.31      757.90     28.09 o
  -9  10   5        7.61        9.92      8.09 o
  -8  10   5      901.11      784.58     41.17 o
  -7  10   5      150.98      124.95     15.34 o
  -6  10   5      176.22      183.18     14.28 o
  -5  10   5     1586.66     1477.07     66.96 o
  -4  10   5       85.62       95.16     17.05 o
  -3  10   5      257.46      207.04     19.16 o
  -2  10   5      122.02      135.00     14.82 o
  -1  10   5      117.69       99.09     10.46 o
   0  10   5      123.60      115.65     10.34 o
   1  10   5     1264.03     1171.25     26.01 o
   2  10   5       59.92       68.93     15.85 o
   3  10   5       45.88       30.20     16.09 o
   4  10   5       10.16        5.48      8.04 o
   5  10   5       77.95       83.56     13.10 o
   6  10   5       22.72       26.47     20.14 o
   7  10   5        0.51       12.91     23.00 o
   8  10   5       42.79       35.96     21.13 o
   9  10   5     1107.77     1037.50     47.69 o
  10  10   5        1.25       38.95     20.47 o
 -14  11   5      528.28      545.93     37.36 o
 -13  11   5      173.90      157.92     21.87 o
 -12  11   5       57.40       58.08     13.50 o
 -11  11   5      172.02      210.24     65.03 o
 -10  11   5      655.90      600.67     33.65 o
  -9  11   5      244.26      228.63     22.79 o
  -8  11   5      111.35      100.72     17.26 o
  -7  11   5      642.68      595.09     35.38 o
  -6  11   5       21.68       42.39     12.70 o
  -5  11   5        7.72       14.00     12.94 o
  -4  11   5     5236.08     4828.99    113.92 o
  -3  11   5        0.55       -0.53     18.65 o
  -2  11   5     2616.36     2610.99     58.17 o
  -1  11   5        3.37      -12.83      8.67 o
   0  11   5     2128.20     2013.40     47.98 o
   1  11   5       43.73       53.97      8.25 o
   2  11   5     1908.32     1860.68     45.68 o
   3  11   5       41.83       15.14     11.22 o
   4  11   5       20.38       13.18      9.19 o
   5  11   5       20.75       11.47     10.45 o
   6  11   5      137.58      142.49     38.07 o
   7  11   5        1.79       21.02     12.49 o
   8  11   5      130.94      175.28     21.79 o
   9  11   5        0.92       -0.22     14.96 o
 -14  12   5        4.22       -8.58     25.09 o
 -13  12   5      119.52      128.46     20.61 o
 -12  12   5      179.47      191.09     24.34 o
 -11  12   5       37.68       55.81     19.90 o
 -10  12   5      305.21      293.13     26.86 o
  -9  12   5      205.86      159.80     21.64 o
  -8  12   5        0.08        8.97     12.34 o
  -7  12   5       89.66       90.83     18.66 o
  -6  12   5       28.64       27.14     12.53 o
  -5  12   5      279.10      265.54     30.59 o
  -4  12   5       24.00        0.56     15.36 o
  -3  12   5      653.42      575.58     36.92 o
  -2  12   5       60.47       47.10     19.92 o
  -1  12   5      566.12      613.57     31.34 o
   0  12   5      346.39      279.20     21.96 o
   1  12   5      300.97      305.00     21.79 o
   2  12   5       19.43       12.49     11.45 o
   3  12   5      142.04      103.10     17.94 o
   4  12   5       33.14       19.37     13.09 o
   5  12   5     1603.44     1534.91     49.56 o
   6  12   5       33.98       44.65     17.72 o
   7  12   5        0.15       28.44     20.58 o
   8  12   5        5.63       25.53     16.72 o
   9  12   5      115.84      154.04     26.19 o
 -13  13   5       48.95       62.43     17.43 o
 -12  13   5       76.05       95.85     22.99 o
 -11  13   5       50.22       41.79     19.12 o
 -10  13   5      320.49      293.43     27.15 o
  -9  13   5       16.34       16.30     13.59 o
  -8  13   5      240.56      233.65     23.78 o
  -7  13   5      117.35       91.31     17.49 o
  -6  13   5       49.17        9.33     12.02 o
  -5  13   5       24.54       21.48     18.14 o
  -4  13   5      357.27      401.84     35.21 o
  -3  13   5        2.42       17.05     15.63 o
  -2  13   5      410.83      427.03     34.01 o
  -1  13   5      140.69      145.42     22.82 o
   0  13   5      270.28      200.13     29.60 o
   1  13   5        0.16       -9.99     12.03 o
   2  13   5       47.79       54.53     19.34 o
   3  13   5        1.66       -6.25     10.08 o
   4  13   5        6.14       24.29     12.45 o
   5  13   5        2.14        5.70     11.20 o
   6  13   5      429.54      494.93     36.31 o
   7  13   5        4.33       -9.24     14.08 o
   8  13   5      612.97      613.09     40.05 o
 -12  14   5       90.95      216.10     50.39 o
 -11  14   5        0.20        3.96     19.37 o
 -10  14   5       95.96      118.28     24.72 o
  -9  14   5       19.63       27.15     15.04 o
  -8  14   5        0.30       -1.51     15.78 o
  -7  14   5       82.42      118.29     19.14 o
  -6  14   5      131.83      115.74     18.44 o
  -5  14   5       97.17      124.29     26.62 o
  -4  14   5      126.32      160.62     43.79 o
  -3  14   5      162.93      160.03     26.46 o
  -2  14   5        0.30        7.03     15.75 o
  -1  14   5      621.95      570.27     39.28 o
   0  14   5        3.43        6.80     14.52 o
   1  14   5      186.51      188.11     23.74 o
   2  14   5       20.33       22.00     15.14 o
   3  14   5      155.26      197.95     25.09 o
   4  14   5        2.00        5.96     12.28 o
   5  14   5      383.88      403.84     27.77 o
   6  14   5       11.96       46.87     17.16 o
   7  14   5      188.89      267.82     27.95 o
 -12  15   5       53.01       48.41     34.33 o
 -10  15   5       19.08       33.01     35.65 o
  -9  15   5       11.99        8.42     15.38 o
  -8  15   5      568.79      574.80     40.15 o
  -7  15   5        0.40        1.37     13.78 o
  -6  15   5      152.65      159.35     21.12 o
  -5  15   5       12.72        5.35     12.15 o
  -4  15   5     1145.65     1136.51     57.89 o
  -3  15   5       38.62       17.03     42.03 o
  -2  15   5       19.17        2.59     32.68 o
  -1  15   5        0.02        8.24     15.89 o
   0  15   5      126.60      113.75     39.17 o
   1  15   5        0.39      -13.22     13.81 o
   2  15   5        2.14       12.18     15.29 o
   3  15   5       16.28       19.76     15.41 o
   4  15   5       52.88       89.82     18.34 o
   5  15   5       11.22       11.66     16.50 o
   6  15   5       11.01       20.03     16.06 o
 -11  16   5       91.32      145.02     44.89 o
 -10  16   5       28.91       65.58     39.61 o
  -9  16   5      423.28      583.83     72.40 o
  -8  16   5       30.17       20.15     17.70 o
  -7  16   5       91.00       73.60     22.59 o
  -6  16   5       49.14       40.62     16.47 o
  -5  16   5        8.33       -6.17     13.70 o
  -4  16   5        0.20        7.65     19.62 o
  -3  16   5      174.77      236.44     33.34 o
  -2  16   5        1.72        2.70     20.14 o
  -1  16   5      280.12      344.29     66.68 o
   0  16   5       36.40       41.76     19.67 o
   1  16   5      263.19      274.23     38.40 o
   2  16   5       19.60       39.61     20.91 o
   3  16   5      195.59      225.56     29.27 o
   4  16   5       28.16       12.98     16.72 o
  -9  17   5       84.70      109.37     44.45 o
  -8  17   5       59.86       93.53     39.61 o
  -7  17   5       19.53       30.30     18.79 o
  -6  17   5      141.50      193.16     27.35 o
  -5  17   5       30.01       34.55     27.73 o
  -4  17   5       46.34      108.93     35.65 o
  -3  17   5        7.60      -10.96     18.75 o
  -2  17   5        0.01        5.72     21.13 o
  -1  17   5        0.28       -5.28     20.25 o
   0  17   5      135.31      104.53     29.93 o
   1  17   5        4.94        8.14     19.59 o
   2  17   5        6.61       15.18     18.93 o
  -7  18   5       12.09       -1.98     30.59 o
  -6  18   5       10.46       56.12     34.55 o
  -5  18   5       18.49       48.63     31.69 o
  -4  18   5        1.59       18.93     28.17 o
  -3  18   5      111.29       65.80     32.57 o
  -2  18   5        9.55       26.85     27.07 o
  -1  18   5      132.42      120.37     34.99 o
   0  18   5       20.13       16.94     22.23 o
   0 -19   6       22.06       13.86     27.73 o
   1 -19   6       32.59       16.59     22.78 o
   2 -19   6       25.69       30.02     15.59 o
   3 -19   6       33.97       41.49     23.88 o
   4 -19   6        0.04       -0.35     20.91 o
   5 -19   6       79.72      123.15     31.83 o
   6 -19   6      329.01      369.84     45.98 o
   7 -19   6       22.97       18.83     25.09 o
  -3 -18   6       61.59       64.92     30.15 o
  -2 -18   6        9.80      -39.61     19.81 o
  -1 -18   6        1.71      -20.03     23.11 o
   0 -18   6       97.70      140.62     35.65 o
   1 -18   6      125.18      109.19     18.61 o
   2 -18   6      227.61      281.97     47.22 o
   3 -18   6        1.97       -5.24     13.22 o
   4 -18   6        0.64        7.39     13.30 o
   5 -18   6        3.38       31.72     16.07 o
   6 -18   6       50.44       56.11     34.44 o
   7 -18   6        1.27       13.23     21.32 o
   8 -18   6       51.17      102.27     23.18 o
   9 -18   6      207.91      191.58     49.29 o
  -4 -17   6       13.87        9.46     22.23 o
  -3 -17   6        0.19       -0.66     23.11 o
  -2 -17   6       74.12       75.70     31.25 o
  -1 -17   6       65.65       98.81     33.67 o
   0 -17   6       28.21       45.02     17.63 o
   1 -17   6       75.01       48.77     16.77 o
   2 -17   6      149.13      172.58     19.41 o
   3 -17   6       48.51       14.30     12.44 o
   4 -17   6        5.19       12.72     12.74 o
   5 -17   6       47.42       59.12     15.96 o
   6 -17   6       68.62       78.31     17.75 o
   7 -17   6       75.36       77.11     18.89 o
   8 -17   6        6.76       -7.60     16.47 o
   9 -17   6       45.86       45.90     69.76 o
  10 -17   6      172.74      235.89     36.09 o
  -6 -16   6        9.26       20.25     21.57 o
  -5 -16   6      186.84      288.28     43.13 o
  -4 -16   6      483.51      441.01     48.19 o
  -3 -16   6        4.67        0.70     17.63 o
  -2 -16   6        9.53        3.01     23.99 o
  -1 -16   6        2.02       14.65     25.97 o
   0 -16   6      563.84      437.29     35.17 o
   1 -16   6      119.49      135.63     18.50 o
   2 -16   6      332.85      375.47     21.69 o
   3 -16   6      127.96      135.32     17.70 o
   4 -16   6       12.10        9.25     11.69 o
   5 -16   6      242.78      224.61     21.26 o
   6 -16   6       34.64       16.25     12.74 o
   7 -16   6       48.65       31.84     15.07 o
   8 -16   6        0.01        0.70     11.61 o
   9 -16   6      198.54      176.78     21.20 o
  10 -16   6       62.40       82.24     18.80 o
  11 -16   6        2.24       -0.67     21.46 o
  -7 -15   6       25.29       38.29     26.41 o
  -6 -15   6       29.41        5.06     21.57 o
  -5 -15   6      288.18      306.77     41.37 o
  -4 -15   6      211.78      219.67     30.85 o
  -3 -15   6     1351.35     1368.29     67.12 o
  -2 -15   6      201.92      193.22     34.00 o
  -1 -15   6      212.68      214.49     23.63 o
   0 -15   6        7.41        8.20     10.32 o
   1 -15   6      231.06      215.30     18.13 o
   2 -15   6      100.72       66.53     16.32 o
   3 -15   6      270.09      303.69     19.41 o
   4 -15   6       39.43       62.98     12.85 o
   5 -15   6      170.15      213.35     24.30 o
   6 -15   6      149.64      137.84     17.55 o
   7 -15   6       56.87       75.77     13.86 o
   8 -15   6       13.44       -2.13     10.68 o
   9 -15   6      119.51      129.61     28.30 o
  10 -15   6      445.33      431.06     27.84 o
  11 -15   6       13.06       18.07     15.94 o
  12 -15   6      145.29      178.71     31.41 o
  -8 -14   6      330.74      314.69     45.11 o
  -7 -14   6      212.77      224.46     38.95 o
  -6 -14   6      815.32      807.35     49.77 o
  -5 -14   6      130.38      120.84     24.76 o
  -4 -14   6        0.05        3.41     15.41 o
  -3 -14   6       11.87       13.43     15.26 o
  -2 -14   6      343.89      321.42     44.01 o
  -1 -14   6      682.95      726.11     35.97 o
   0 -14   6       10.75       19.38     12.71 o
   1 -14   6     1014.80     1055.42     39.01 o
   2 -14   6      148.00      160.34     15.68 o
   3 -14   6      811.06      806.19     27.86 o
   4 -14   6      138.89      146.92     14.86 o
   5 -14   6        1.18       -3.75      7.87 o
   6 -14   6       11.39       10.63      8.84 o
   7 -14   6      190.23      185.60     17.01 o
   8 -14   6      299.69      272.12     19.61 o
   9 -14   6      131.93      124.08     28.00 o
  10 -14   6      291.25      307.18     23.77 o
  11 -14   6        8.14       -4.82     10.29 o
  12 -14   6       16.75       41.64     16.61 o
  13 -14   6       31.66       39.52     22.43 o
  -9 -13   6      193.62      207.74     40.71 o
  -8 -13   6        7.18       10.34     23.33 o
  -7 -13   6        0.04        5.81     16.49 o
  -6 -13   6       19.11       52.49     19.27 o
  -5 -13   6      326.59      272.53     31.36 o
  -4 -13   6      442.75      505.46     65.80 o
  -3 -13   6      374.68      373.45     39.06 o
  -2 -13   6      146.09      180.11     20.39 o
  -1 -13   6        3.92        9.83      8.08 o
   0 -13   6        5.35        8.07      8.84 o
   1 -13   6      938.92      991.65     31.06 o
   2 -13   6      126.80      119.70     17.42 o
   3 -13   6      109.78      116.50     12.34 o
   4 -13   6      774.32      768.72     22.15 o
   5 -13   6        0.48       16.85      7.68 o
   6 -13   6     1509.72     1520.55     37.21 o
   7 -13   6       31.08       19.58     10.45 o
   8 -13   6      110.03      138.31     28.69 o
   9 -13   6        3.76       15.22     15.06 o
  10 -13   6      786.91      770.40     38.33 o
  11 -13   6       24.51       37.27     11.87 o
  12 -13   6      107.65      162.36     19.85 o
  13 -13   6      199.06      258.39     25.79 o
 -10 -12   6      414.88      530.13     57.22 o
  -9 -12   6        0.34       30.37     25.97 o
  -8 -12   6      118.49      112.23     33.01 o
  -7 -12   6      135.03      180.54     28.09 o
  -6 -12   6      398.10      441.98     36.93 o
  -5 -12   6       10.33       -3.55     13.64 o
  -4 -12   6       51.27       49.50     24.87 o
  -3 -12   6       60.65       62.91     22.34 o
  -2 -12   6      442.70      478.43     31.39 o
  -1 -12   6      478.28      483.57     21.57 o
   0 -12   6     8907.81     8756.08    123.52 o
   1 -12   6      498.96      483.88     21.62 o
   2 -12   6       48.60       50.18      9.53 o
   3 -12   6      308.25      281.37     14.10 o
   4 -12   6       50.44       69.78      9.57 o
   5 -12   6      124.92      129.94     11.55 o
   6 -12   6      532.73      548.96     19.39 o
   7 -12   6      418.03      393.32     14.95 o
   8 -12   6       64.69       79.34     10.41 o
   9 -12   6     1723.19     1686.13     35.90 o
  10 -12   6      570.06      557.63     24.85 o
  11 -12   6      378.41      363.71     24.66 o
  12 -12   6       28.51       57.87     15.76 o
  13 -12   6        3.61       18.23     13.52 o
  14 -12   6        7.61       18.13     16.32 o
 -10 -11   6        6.67       16.94     24.65 o
  -9 -11   6      191.58      237.67     39.83 o
  -8 -11   6       23.59       29.27     23.77 o
  -7 -11   6     1199.27     1271.96     71.30 o
  -6 -11   6        5.55       45.11     22.01 o
  -5 -11   6      492.69      497.52     41.37 o
  -4 -11   6        0.20        5.40     14.00 o
  -3 -11   6       21.77       11.26     10.77 o
  -2 -11   6        4.64        6.08      8.26 o
  -1 -11   6      812.52      827.39     24.47 o
   0 -11   6       73.04       65.60     10.00 o
   1 -11   6      667.63      693.52     23.78 o
   2 -11   6       16.72       14.53      6.74 o
   3 -11   6      114.29      107.58     10.00 o
   4 -11   6     1296.83     1241.18     26.29 o
   5 -11   6       10.78       22.26      7.03 o
   6 -11   6      470.44      453.86     15.33 o
   7 -11   6     1456.15     1421.27     27.53 o
   8 -11   6      235.07      262.09     14.47 o
   9 -11   6        3.46       14.57      8.76 o
  10 -11   6      125.72       98.54     11.99 o
  11 -11   6       57.88       49.62     14.56 o
  12 -11   6      496.37      499.21     27.78 o
  13 -11   6       80.05       93.01     18.25 o
  14 -11   6      286.66      293.69     37.31 o
 -11 -10   6       21.56       49.95     29.93 o
 -10 -10   6       51.53       69.10     28.17 o
  -9 -10   6      120.24      124.34     31.69 o
  -8 -10   6      255.17      248.45     38.73 o
  -7 -10   6        0.15       22.89     21.13 o
  -6 -10   6      408.29      401.39     39.83 o
  -5 -10   6      122.00      153.82     27.95 o
  -4 -10   6       63.91       56.61     22.50 o
  -3 -10   6       88.98       88.66     10.42 o
  -2 -10   6       41.90       63.39      8.40 o
  -1 -10   6        4.03        2.08      9.66 o
   0 -10   6      895.85      961.35     26.10 o
   1 -10   6      887.24      895.14     21.29 o
   2 -10   6       71.36       76.94      8.20 o
   3 -10   6     1114.56     1120.64     24.95 o
   4 -10   6     1180.94     1155.07     20.57 o
   5 -10   6        0.55       -0.87      5.61 o
   6 -10   6      916.66      905.45     24.07 o
   7 -10   6       24.09       21.49      7.35 o
   8 -10   6     2623.96     2649.78     41.83 o
   9 -10   6       85.96       77.19     15.20 o
  10 -10   6        0.96        4.22      8.81 o
  11 -10   6      133.25      137.78     15.32 o
  12 -10   6      211.87      253.31     22.93 o
  13 -10   6      175.06      187.84     30.08 o
  14 -10   6        5.90      -26.19     26.85 o
 -12  -9   6       18.52       62.50     27.95 o
 -11  -9   6      234.30      277.28     46.21 o
 -10  -9   6       13.12       38.29     25.09 o
  -9  -9   6      119.90      102.33     30.37 o
  -8  -9   6      219.49      241.63     37.41 o
  -7  -9   6      297.85      265.84     35.87 o
  -6  -9   6       24.84       34.11     20.25 o
  -5  -9   6      799.16      775.17     39.59 o
  -4  -9   6       46.15       38.34     14.17 o
  -3  -9   6     1204.68     1276.87     27.24 o
  -2  -9   6      311.95      335.10     14.28 o
  -1  -9   6     2982.84     3066.18     45.76 o
   0  -9   6      931.60      904.54     20.09 o
   1  -9   6     2839.47     2966.02     45.65 o
   2  -9   6        7.77       -1.93      4.20 o
   3  -9   6     2575.24     2690.36     30.51 o
   4  -9   6      379.40      370.01     11.72 o
   5  -9   6     2278.78     2341.54     31.44 o
   6  -9   6      285.40      308.84     12.18 o
   7  -9   6       15.96       28.98      9.30 o
   8  -9   6      163.45      173.73     12.39 o
   9  -9   6     1706.25     1733.70     51.67 o
  10  -9   6      581.79      558.01     23.87 o
  11  -9   6      205.74      240.36     18.03 o
  12  -9   6       25.89       29.45     10.97 o
  13  -9   6      142.92      191.84     24.78 o
  14  -9   6      123.71      119.27     27.13 o
  15  -9   6       34.42       32.13     34.33 o
 -12  -8   6      277.39      189.25     43.57 o
 -11  -8   6       29.60       33.45     26.63 o
 -10  -8   6      132.04      246.47     41.15 o
  -9  -8   6       76.51       38.73     23.77 o
  -8  -8   6     3884.02     3761.53    135.56 o
  -7  -8   6       90.72      130.72     28.83 o
  -6  -8   6      336.39      347.89     17.84 o
  -5  -8   6        1.07        3.00      6.87 o
  -4  -8   6      704.18      670.49     25.54 o
  -3  -8   6       39.61       38.24      6.91 o
  -2  -8   6     3930.89     4103.83     54.67 o
  -1  -8   6       21.38       13.29      4.58 o
   0  -8   6       39.20       73.22      6.85 o
   1  -8   6       50.43       52.66      5.56 o
   2  -8   6       27.91       49.61      4.52 o
   3  -8   6        5.83       20.88      4.60 o
   4  -8   6     4440.85     4917.92     48.26 o
   5  -8   6     1261.86     1235.41     20.15 o
   6  -8   6       54.73       40.81      5.86 o
   7  -8   6       24.88       17.83      5.61 o
   8  -8   6      426.22      454.04     14.64 o
   9  -8   6      533.13      582.90     18.43 o
  10  -8   6       14.29       35.43      9.78 o
  11  -8   6      183.31      189.07     16.09 o
  12  -8   6       31.86       32.08     10.55 o
  13  -8   6       18.69       60.32     21.53 o
  14  -8   6       24.51       70.31     22.47 o
  15  -8   6       13.14       36.09     32.79 o
 -13  -7   6        0.08       69.10     32.79 o
 -12  -7   6        5.93       23.11     26.41 o
 -11  -7   6      921.12      818.85     66.46 o
 -10  -7   6      280.75      317.52     25.45 o
  -9  -7   6     1156.68     1155.10     41.50 o
  -8  -7   6        8.51       21.85     10.71 o
  -7  -7   6      732.45      744.02     33.56 o
  -6  -7   6       13.44        6.28      7.46 o
  -5  -7   6      412.72      396.95     17.06 o
  -4  -7   6        0.01       -1.07      4.77 o
  -3  -7   6     1055.47      998.26     20.06 o
  -2  -7   6       79.30       89.71      7.41 o
  -1  -7   6    16212.68    16803.02    154.92 o
   0  -7   6      323.74      367.23     11.18 o
   1  -7   6     4629.66     5193.74     52.60 o
   2  -7   6      378.08      347.82     11.88 o
   3  -7   6      781.09      913.41     15.34 o
   4  -7   6       22.92       26.49      4.91 o
   5  -7   6      408.38      507.85     12.52 o
   6  -7   6      374.85      381.97     11.78 o
   7  -7   6      551.27      573.42     17.07 o
   8  -7   6        4.33       12.71      6.16 o
   9  -7   6      749.59      757.43     21.39 o
  10  -7   6       41.46       35.61      8.51 o
  11  -7   6        3.87       -2.24      7.18 o
  12  -7   6       17.41        7.00      9.25 o
  13  -7   6       20.86       26.16     53.92 o
  14  -7   6      267.99      265.10     48.52 o
  15  -7   6        0.02       21.79     31.69 o
 -13  -6   6        5.61       37.41     29.49 o
 -12  -6   6        7.71        1.76     23.11 o
 -11  -6   6        8.85       46.87     25.97 o
 -10  -6   6        7.03       37.19     23.77 o
  -9  -6   6        6.88       18.91     12.31 o
  -8  -6   6       10.32       25.48     10.83 o
  -7  -6   6      272.27      275.46     17.26 o
  -6  -6   6      831.56      795.32     25.19 o
  -5  -6   6        1.07        5.62      6.82 o
  -4  -6   6     2640.05     2636.62     51.07 o
  -3  -6   6       29.71       26.25      6.17 o
  -2  -6   6     1297.40     1400.14     24.22 o
  -1  -6   6       94.87       95.37      6.26 o
   0  -6   6     6672.91     7233.46     73.10 o
   1  -6   6       47.87       39.15      3.97 o
   2  -6   6     2559.09     2702.85     27.20 o
   3  -6   6        0.87        5.63      3.44 o
   4  -6   6      109.92      150.92      7.01 o
   5  -6   6        3.67       10.71      4.08 o
   6  -6   6     1550.75     1663.73     22.79 o
   7  -6   6      115.95      118.77      7.58 o
   8  -6   6     3218.52     3277.67     38.95 o
   9  -6   6      925.33      945.47     27.03 o
  10  -6   6      135.32      128.32     11.87 o
  11  -6   6      133.43      130.81     14.86 o
  12  -6   6      112.88      143.00     15.19 o
  13  -6   6       14.34       27.08     13.92 o
  14  -6   6        0.01       11.34     26.97 o
  15  -6   6       26.29       -7.48     33.01 o
 -14  -5   6       80.03      108.49     39.17 o
 -13  -5   6        0.64       -3.30     23.55 o
 -12  -5   6        0.56      -15.84     20.47 o
 -11  -5   6      286.17      326.35     45.77 o
 -10  -5   6       33.53       42.69     24.43 o
  -9  -5   6      178.86      176.27     33.23 o
  -8  -5   6        3.56       14.92      9.43 o
  -7  -5   6      822.48      881.23     36.39 o
  -6  -5   6        9.74        6.68      7.31 o
  -5  -5   6     2627.88     2574.70     49.53 o
  -4  -5   6      214.33      201.63     16.96 o
  -3  -5   6     2295.34     2445.59     56.84 o
  -2  -5   6      207.42      231.50     13.80 o
  -1  -5   6        0.98       14.80      4.27 o
   0  -5   6       12.61       11.05      3.63 o
   1  -5   6    21193.98    22437.86    184.97 o
   2  -5   6      426.23      426.74      9.69 o
   3  -5   6      185.17      158.29      6.72 o
   4  -5   6      432.33      398.07     10.03 o
   5  -5   6      116.40      114.48     11.17 o
   6  -5   6     1471.54     1502.92     20.47 o
   7  -5   6      529.80      579.64     12.73 o
   8  -5   6      325.53      333.93     11.97 o
   9  -5   6       32.71       25.47      9.18 o
  10  -5   6      446.39      387.94     18.81 o
  11  -5   6      734.85      672.20     26.51 o
  12  -5   6       16.74       32.81     12.72 o
  13  -5   6      637.09      701.01     39.93 o
  14  -5   6        0.12       27.60     13.89 o
  15  -5   6       66.62       21.46     57.55 o
 -14  -4   6      971.77     1034.74     84.94 o
 -13  -4   6        3.97       -9.68     23.11 o
 -12  -4   6      474.49      595.71     61.40 o
 -11  -4   6        3.95        1.10     21.35 o
 -10  -4   6      225.51      232.17     38.51 o
  -9  -4   6        0.92        3.56     14.03 o
  -8  -4   6     1707.78     1599.71     59.29 o
  -7  -4   6        0.04       -8.00      7.53 o
  -6  -4   6        0.21        1.27      9.71 o
  -5  -4   6        2.45       -4.21      5.29 o
  -4  -4   6       13.30       41.90      7.03 o
  -3  -4   6      464.12      451.17     23.00 o
  -2  -4   6     8638.95     8763.85     97.20 o
  -1  -4   6      983.42      942.88     16.64 o
   0  -4   6      226.81      198.25      7.03 o
   1  -4   6      670.61      719.37     15.12 o
   2  -4   6    18999.29    20109.04    165.08 o
   3  -4   6        0.98        2.53      2.88 o
   4  -4   6      245.50      194.29      7.33 o
   5  -4   6       12.49       17.47      3.66 o
   6  -4   6      164.37      187.60      7.04 o
   7  -4   6      326.85      321.47     10.54 o
   8  -4   6     2076.24     1895.05     26.03 o
   9  -4   6      266.77      268.48     16.99 o
  10  -4   6     1130.84     1099.95     29.16 o
  11  -4   6      296.94      296.28     17.74 o
  12  -4   6       48.23       60.67     17.44 o
  13  -4   6       53.04       54.74     16.90 o
  14  -4   6      283.74      365.87     30.24 o
  15  -4   6        1.93      -25.35     43.46 o
 -14  -3   6        0.03      -10.78     22.01 o
 -13  -3   6        0.52       -2.20     25.97 o
 -12  -3   6        0.88       14.74     22.89 o
 -11  -3   6      610.16      573.48     57.22 o
 -10  -3   6      204.37      147.00     33.23 o
  -9  -3   6      950.98      955.19     46.79 o
  -8  -3   6       13.23       23.10     11.40 o
  -7  -3   6      902.23      994.06     32.33 o
  -6  -3   6        8.00        3.06      7.18 o
  -5  -3   6      184.21      162.48     10.76 o
  -4  -3   6      137.68      143.79     11.28 o
  -3  -3   6     6858.49     6980.95     81.65 o
  -2  -3   6      129.98      124.33      6.69 o
  -1  -3   6    20353.19    20938.20    215.28 o
   0  -3   6     2950.97     2742.57     36.14 o
   1  -3   6     4895.41     5241.40     45.60 o
   2  -3   6     1592.18     1420.64     15.98 o
   3  -3   6     1897.11     1913.09     20.01 o
   4  -3   6      997.40      931.41     12.66 o
   5  -3   6     6674.56     6793.18     56.74 o
   6  -3   6       51.89       45.45      4.44 o
   7  -3   6      283.31      291.43     10.92 o
   8  -3   6      500.53      465.00     17.52 o
   9  -3   6     1165.07     1233.09     28.85 o
  10  -3   6       29.95       22.50      8.54 o
  11  -3   6      548.13      569.19     25.22 o
  12  -3   6      133.59       83.71     17.56 o
  13  -3   6        3.01       17.72     17.44 o
  14  -3   6       19.93        6.52     16.61 o
  15  -3   6        0.02       81.42     38.07 o
 -15  -2   6        0.19       22.23     32.79 o
 -14  -2   6      209.38      286.74     51.49 o
 -13  -2   6       29.69       -2.42     26.85 o
 -12  -2   6        7.16       16.06     23.33 o
 -11  -2   6        8.11       19.59     23.77 o
 -10  -2   6       34.35       34.78     20.69 o
  -9  -2   6      237.94      231.15     20.55 o
  -8  -2   6      413.17      440.95     24.39 o
  -7  -2   6       80.92       91.40     13.35 o
  -6  -2   6      481.62      503.33     24.80 o
  -5  -2   6      158.20      176.29     21.44 o
  -4  -2   6     5869.92     6064.36     60.62 o
  -3  -2   6       13.13       12.04      3.18 o
  -2  -2   6     6606.18     7127.83     80.69 o
  -1  -2   6      208.41      171.37      7.20 o
   0  -2   6    12669.91    12201.64    142.38 o
   1  -2   6        6.48       13.21      2.52 o
   2  -2   6      757.68      726.23     15.19 o
   3  -2   6      736.44      724.17     13.38 o
   4  -2   6    29187.66    30866.15    257.66 o
   5  -2   6      474.18      434.51     11.06 o
   6  -2   6     1255.29     1559.68     22.75 o
   7  -2   6       93.24       90.58      7.39 o
   8  -2   6     3328.54     3377.43     42.38 o
   9  -2   6       58.22       63.52     10.11 o
  10  -2   6     1215.21     1064.96     31.10 o
  11  -2   6        1.90        2.70      9.10 o
  12  -2   6       35.28       59.83     39.61 o
  13  -2   6        0.09       39.55     33.89 o
  14  -2   6       10.38       17.91     19.46 o
  15  -2   6        3.32       68.44     36.09 o
 -15  -1   6        3.61       65.58     35.43 o
 -14  -1   6       19.52       20.47     31.03 o
 -13  -1   6        0.08        5.94     22.23 o
 -12  -1   6       32.58       16.44     17.29 o
 -11  -1   6      782.74      806.23     45.46 o
 -10  -1   6       14.48       21.36     10.93 o
  -9  -1   6       19.26       30.41     10.82 o
  -8  -1   6        0.29       15.82      8.93 o
  -7  -1   6    11657.41    12016.91    138.26 o
  -6  -1   6       93.31       92.83      5.76 o
  -5  -1   6     6197.36     6327.88     71.20 o
  -4  -1   6       43.74       41.96      3.80 o
  -3  -1   6    12627.29    12444.44    134.14 o
  -2  -1   6     1402.87     1249.44     23.25 o
  -1  -1   6    40132.83    41634.46    582.54 o
   0  -1   6       86.48       71.75      5.35 o
   1  -1   6    11683.56    12190.84    128.82 o
   2  -1   6       68.86       86.68      4.55 o
   3  -1   6     4240.66     4449.39     51.23 o
   4  -1   6       34.95       27.68      4.53 o
   5  -1   6     2969.60     2882.84     38.96 o
   6  -1   6      724.84      720.34     19.25 o
   7  -1   6        2.96        0.07      4.85 o
   8  -1   6       57.68       55.24      8.08 o
   9  -1   6     2049.03     1950.69     45.69 o
  10  -1   6      111.43       85.59     16.13 o
  11  -1   6        5.89       12.37     12.04 o
  12  -1   6        2.24        4.30     13.06 o
  13  -1   6       58.36        6.66     44.01 o
  15  -1   6        1.83       64.04     36.31 o
 -15   0   6        0.14        7.81     23.49 o
 -14   0   6        0.65      -20.05     19.29 o
 -13   0   6      170.80      213.41     33.01 o
 -12   0   6        1.82       -8.06     12.61 o
 -11   0   6       62.71       49.36     15.32 o
 -10   0   6      963.07     1025.22     34.10 o
  -9   0   6       77.52       70.55     14.38 o
  -8   0   6      138.86      149.49     10.18 o
  -7   0   6      788.45      804.75     16.10 o
  -6   0   6      129.26      147.89      8.11 o
  -5   0   6      531.15      558.98     14.44 o
  -4   0   6     4748.05     5033.24     52.37 o
  -3   0   6       22.09       21.89      3.92 o
  -2   0   6      384.22      403.99     11.45 o
  -1   0   6      273.87      240.70      7.65 o
   0   0   6    48567.36    48479.96    442.25 o
   1   0   6      607.66      538.81     10.68 o
   2   0   6    12789.86    13161.54    123.09 o
   3   0   6      105.47       98.50      4.84 o
   4   0   6     8173.70     8716.14     92.18 o
   5   0   6      631.51      693.10     23.00 o
   6   0   6      385.32      412.56     14.62 o
   7   0   6      225.11      242.16     14.78 o
   8   0   6      738.39      654.65     21.01 o
   9   0   6       85.13       85.88     12.32 o
  10   0   6       64.50       46.21     19.81 o
  11   0   6       20.01       18.48     15.18 o
  12   0   6       79.45       74.80     20.06 o
  13   0   6        1.82       53.48     28.39 o
  14   0   6      154.17      106.07     41.37 o
 -15   1   6       41.27       92.41     28.44 o
 -14   1   6       60.04       11.03     20.38 o
 -13   1   6      489.60      520.18     43.06 o
 -12   1   6       29.31       52.23     13.73 o
 -11   1   6      200.93      244.85     20.78 o
 -10   1   6        0.20        0.54      6.43 o
  -9   1   6      588.44      639.83     19.67 o
  -8   1   6       16.19       16.80      5.43 o
  -7   1   6     3570.94     3770.36     50.16 o
  -6   1   6        5.27       10.21      4.02 o
  -5   1   6     1608.35     1979.02     23.84 o
  -4   1   6       10.99       13.58      3.94 o
  -3   1   6      928.98      939.45     17.97 o
  -2   1   6        0.32       -3.13      4.22 o
  -1   1   6     5734.74     5695.98     61.84 o
   0   1   6       73.36       37.08      3.98 o
   1   1   6      674.94      758.43     12.12 o
   2   1   6       41.55       32.47      4.49 o
   3   1   6    21802.09    21893.41    212.37 o
   4   1   6     1211.20     1243.49     22.18 o
   5   1   6     1399.26     1534.91     24.99 o
   6   1   6       98.62       84.46      8.02 o
   7   1   6      142.89      162.86     11.13 o
   8   1   6        8.37        6.02      6.68 o
   9   1   6      730.68      688.71     31.00 o
  10   1   6        7.00       -2.88      9.13 o
  11   1   6      200.19      194.48     25.40 o
  12   1   6        0.09      -11.44     21.35 o
  13   1   6      126.94      140.18     37.63 o
  14   1   6       44.36       96.61     36.09 o
 -15   2   6       59.03       19.81     34.55 o
 -14   2   6        5.87       42.33     21.24 o
 -13   2   6       47.90       58.22     21.97 o
 -12   2   6        0.43        5.99     11.17 o
 -11   2   6       50.94       49.19      9.65 o
 -10   2   6     5435.10     5390.79     72.64 o
  -9   2   6       79.55       71.84     11.89 o
  -8   2   6       23.63       29.25      7.04 o
  -7   2   6       39.31       17.00      6.58 o
  -6   2   6       65.58      115.89     11.91 o
  -5   2   6      382.16      379.40      9.64 o
  -4   2   6      699.18      786.58     14.85 o
  -3   2   6       25.19       23.01      4.26 o
  -2   2   6       92.67       95.68      7.08 o
  -1   2   6        0.04       -1.96      3.74 o
   0   2   6    37415.78    38806.81    374.14 o
   1   2   6      112.19       99.37      6.53 o
   2   2   6     4075.32     4031.01     42.74 o
   3   2   6       27.41       30.77      4.10 o
   4   2   6      150.91      235.20     10.30 o
   5   2   6      162.65      180.86      8.53 o
   6   2   6      424.36      338.54     12.24 o
   7   2   6       46.99       39.37      6.56 o
   8   2   6      810.77      911.90     24.75 o
   9   2   6      174.55      155.53     17.63 o
  10   2   6      413.85      383.68     32.39 o
  11   2   6        6.79      -13.64     16.06 o
  12   2   6      636.79      572.16     58.10 o
  13   2   6       75.11       71.08     31.69 o
  14   2   6       40.08       97.27     36.09 o
 -15   3   6        8.92       50.61     37.19 o
 -14   3   6        2.78        8.18     17.46 o
 -13   3   6      409.52      486.91     46.96 o
 -12   3   6       86.50       80.87     17.60 o
 -11   3   6     2065.37     1960.03     53.04 o
 -10   3   6        6.71        2.99      8.22 o
  -9   3   6      259.99      302.51     13.43 o
  -8   3   6      121.42      119.22     12.07 o
  -7   3   6      103.15      116.30      7.84 o
  -6   3   6      659.70      665.13     13.85 o
  -5   3   6     2633.63     3094.14     36.32 o
  -4   3   6      314.73      306.53      8.43 o
  -3   3   6       33.95       47.74      5.24 o
  -2   3   6       40.13       45.71      6.57 o
  -1   3   6     2168.09     2209.12     26.47 o
   0   3   6      112.36      123.60      5.60 o
   1   3   6      819.00      719.99     16.74 o
   2   3   6       96.70       79.17      5.21 o
   3   3   6      300.15      320.57      9.09 o
   4   3   6       25.09       21.95      4.25 o
   5   3   6      107.77      115.90      7.42 o
   6   3   6        0.46        6.73      4.58 o
   7   3   6        8.17       15.02      5.49 o
   8   3   6       46.70       55.18      9.54 o
   9   3   6       72.15       89.94     18.66 o
  10   3   6        4.54        5.94     16.72 o
  11   3   6       15.28       11.22     20.91 o
  12   3   6      116.12      115.97     32.79 o
  13   3   6       20.97       35.43     24.65 o
  14   3   6       42.96       66.68     31.03 o
 -15   4   6       17.86       99.47     38.95 o
 -14   4   6      208.64      168.91     30.56 o
 -13   4   6        6.49       21.10     16.48 o
 -12   4   6      360.94      356.02     27.79 o
 -11   4   6       52.25       49.70     12.30 o
 -10   4   6       22.00       26.70      8.56 o
  -9   4   6      378.27      444.55     20.59 o
  -8   4   6      780.10      726.52     18.96 o
  -7   4   6       21.12       13.07      4.90 o
  -6   4   6     1250.45     1367.32     20.90 o
  -5   4   6      252.34      236.93      7.86 o
  -4   4   6      125.91      163.46      8.72 o
  -3   4   6      116.84      115.44      8.31 o
  -2   4   6      325.45      390.09     12.36 o
  -1   4   6        0.71        0.25      2.44 o
   0   4   6      235.49      165.76      6.84 o
   1   4   6       24.36       18.83      4.83 o
   2   4   6     1850.67     2459.50     40.14 o
   3   4   6       24.74       19.39      4.05 o
   4   4   6       11.00       11.85      3.54 o
   5   4   6       63.48       76.82      6.33 o
   6   4   6        0.19        0.36      4.39 o
   7   4   6        5.93        5.92      5.36 o
   8   4   6       55.65       60.93     12.02 o
   9   4   6      171.53      136.22     30.48 o
  10   4   6        1.99        1.98     14.30 o
  11   4   6        9.74       30.37     21.57 o
  12   4   6      349.19      455.31     51.49 o
  13   4   6        2.87       23.33     25.09 o
 -15   5   6       59.19       27.29     33.45 o
 -14   5   6       21.91       60.44     23.26 o
 -13   5   6        0.11        8.43     12.05 o
 -12   5   6        1.08        4.58     12.58 o
 -11   5   6       12.58       15.21     12.49 o
 -10   5   6      141.07      113.81     14.24 o
  -9   5   6      706.17      669.54     22.43 o
  -8   5   6        2.87       11.48      8.66 o
  -7   5   6      141.00      116.44      8.19 o
  -6   5   6        5.36        8.36      5.57 o
  -5   5   6     1685.26     1992.05     23.14 o
  -4   5   6      200.01      177.66      7.95 o
  -3   5   6      299.40      299.67     12.30 o
  -2   5   6       18.66       19.11      3.54 o
  -1   5   6     1276.58     1229.00     19.61 o
   0   5   6       27.31       21.38      3.48 o
   1   5   6      980.31     1000.54     17.50 o
   2   5   6        1.24       -2.33      4.71 o
   3   5   6       23.92       21.85      7.72 o
   4   5   6      217.63      220.45      8.81 o
   5   5   6     4482.25     4458.35     60.15 o
   6   5   6      319.05      314.27     22.84 o
   7   5   6      220.80      246.49     18.14 o
   8   5   6       33.44       33.27     13.22 o
   9   5   6      178.80      165.93     33.89 o
  10   5   6       40.72       57.00     21.13 o
  11   5   6      130.73      143.48     32.57 o
  12   5   6      101.38       88.03     28.61 o
  13   5   6      281.17      283.22     46.43 o
 -15   6   6       10.39      -48.41     24.21 o
 -14   6   6        4.57       21.48     14.53 o
 -13   6   6      174.20      170.87     20.55 o
 -12   6   6      219.19      154.91     19.59 o
 -11   6   6       73.76       66.68     14.14 o
 -10   6   6       72.09       70.03     21.17 o
  -9   6   6        0.18       -4.89      8.08 o
  -8   6   6       21.59       27.35      7.56 o
  -7   6   6        6.80       10.55      4.72 o
  -6   6   6       36.92       41.24      5.16 o
  -5   6   6        0.61        0.46      3.93 o
  -4   6   6     5491.65     5594.93     76.97 o
  -3   6   6       94.21       90.44      8.44 o
  -2   6   6      486.68      652.20     15.02 o
  -1   6   6       32.91       30.69      4.50 o
   0   6   6      457.05      582.06     12.91 o
   1   6   6       52.43       50.05      6.13 o
   2   6   6     3207.62     3200.49     53.34 o
   3   6   6       18.44       12.20      6.06 o
   4   6   6      435.96      523.81     31.14 o
   5   6   6       16.51       13.57      5.92 o
   6   6   6     4060.94     4171.72    118.86 o
   7   6   6       16.47       18.36      9.46 o
   8   6   6     2544.40     2348.81     71.52 o
   9   6   6        1.03        2.20     15.40 o
  10   6   6       87.20      109.37     25.97 o
  11   6   6        0.17        2.64     17.83 o
  12   6   6       37.78       21.79     22.23 o
 -15   7   6       12.65      -48.85     24.43 o
 -14   7   6       29.06       30.49     20.58 o
 -13   7   6      139.26      162.02     21.25 o
 -12   7   6       36.75       36.94     15.09 o
 -11   7   6      165.82      130.78     15.90 o
 -10   7   6      133.79       95.53     17.11 o
  -9   7   6      124.78      144.69     13.62 o
  -8   7   6       47.08       51.14     11.96 o
  -7   7   6     1310.54     1180.62     24.06 o
  -6   7   6      145.74      123.83      7.52 o
  -5   7   6      220.42      271.58      9.73 o
  -4   7   6       56.92       58.08      9.00 o
  -3   7   6     3199.11     3063.18     49.30 o
  -2   7   6       79.65       94.55     11.56 o
  -1   7   6      846.62     1119.25     29.82 o
   0   7   6        5.79        1.52      3.28 o
   1   7   6       44.03       57.40      4.37 o
   2   7   6       11.85        7.13      6.92 o
   3   7   6     1575.08     1600.50     40.60 o
   4   7   6        0.06        5.81      8.88 o
   5   7   6      122.12      120.48      8.61 o
   6   7   6      184.45      200.86     13.89 o
   7   7   6        0.27        1.81     11.32 o
   8   7   6        0.87        8.52     12.29 o
   9   7   6        2.26        5.94     14.74 o
  10   7   6       55.40       34.55     19.37 o
  11   7   6      113.97      110.03     28.83 o
  12   7   6        2.94        9.46     19.15 o
 -15   8   6      119.29      148.18     23.84 o
 -14   8   6      339.43      407.64     76.25 o
 -13   8   6        0.57       16.42     16.89 o
 -12   8   6      229.44      230.58     22.88 o
 -11   8   6       22.06       15.99      9.50 o
 -10   8   6      417.57      393.15     24.21 o
  -9   8   6       70.21       89.47     12.21 o
  -8   8   6      222.96      193.77     13.97 o
  -7   8   6      450.66      387.11     27.90 o
  -6   8   6      410.37      440.11     22.14 o
  -5   8   6      130.61      130.40     11.33 o
  -4   8   6      297.55      268.90      9.06 o
  -3   8   6        7.72        9.95      3.95 o
  -2   8   6     2204.87     2139.50     34.41 o
  -1   8   6      698.97      686.92     17.54 o
   0   8   6     9220.69     9337.12     93.83 o
   1   8   6       81.59       76.34      5.57 o
   2   8   6      332.79      258.81     21.44 o
   3   8   6        1.22        3.92     11.28 o
   4   8   6      748.05      740.55     33.37 o
   5   8   6       38.48       43.36      6.65 o
   6   8   6        5.45       20.66     10.28 o
   7   8   6       47.35       67.22     13.98 o
   8   8   6       76.81       59.64     17.61 o
   9   8   6      154.27      193.22     27.51 o
  10   8   6       24.71       38.73     20.25 o
  11   8   6        0.18      -14.74     16.94 o
 -15   9   6        6.20        7.12     18.12 o
 -14   9   6        5.50        9.09     18.50 o
 -13   9   6        5.94       11.25     14.35 o
 -12   9   6       31.34       37.78     13.40 o
 -11   9   6        7.48       30.72     16.72 o
 -10   9   6       56.68       33.91     25.99 o
  -9   9   6     1339.50     1212.76     33.38 o
  -8   9   6       26.28       22.41      7.89 o
  -7   9   6     1760.61     1548.20     41.45 o
  -6   9   6      902.65      932.76     31.91 o
  -5   9   6      891.20      812.83     46.83 o
  -4   9   6      667.02      639.99     19.59 o
  -3   9   6     3731.10     3527.49     55.56 o
  -2   9   6       19.26       14.47      5.99 o
  -1   9   6      188.00      159.55     10.36 o
   0   9   6        5.54        7.40      4.70 o
   1   9   6      118.38      119.38      7.56 o
   2   9   6       34.71       38.84      6.02 o
   3   9   6     2879.51     2671.81     82.68 o
   4   9   6        0.11        2.82     14.21 o
   5   9   6      710.65      677.90     20.93 o
   6   9   6       83.99       80.30     13.78 o
   7   9   6      132.12      178.39     19.05 o
   8   9   6       14.47       32.79     16.28 o
   9   9   6      502.06      424.06     36.75 o
  10   9   6        0.01       28.17     17.83 o
  11   9   6      173.93      173.41     32.35 o
 -14  10   6       36.34       36.03     20.43 o
 -13  10   6        4.27       -8.00     17.16 o
 -12  10   6       47.67       53.89     13.04 o
 -11  10   6       72.81       83.52     15.16 o
 -10  10   6      312.22      312.59     19.15 o
  -9  10   6      485.60      521.30     36.30 o
  -8  10   6     2454.93     2261.12     59.89 o
  -7  10   6      205.38      184.71     18.06 o
  -6  10   6       36.66       54.70     16.51 o
  -5  10   6     1271.22     1200.44     45.27 o
  -4  10   6      821.23      793.56     30.88 o
  -3  10   6      628.26      640.75     29.48 o
  -2  10   6      800.20      794.57     29.27 o
  -1  10   6        9.80        7.49      6.73 o
   0  10   6        0.27        5.44      5.45 o
   1  10   6       22.33       31.00      6.55 o
   2  10   6      113.94      151.36     19.99 o
   3  10   6       92.12       98.74      8.64 o
   4  10   6      164.04      216.12     14.62 o
   5  10   6      187.95      211.51     20.36 o
   6  10   6     1847.03     1715.90    101.23 o
   7  10   6        2.70       -1.30      9.96 o
   8  10   6      165.14      153.31     20.45 o
   9  10   6       13.27       23.55     14.11 o
  10  10   6       22.29        7.48     16.94 o
 -14  11   6      106.56      126.82     23.50 o
 -13  11   6       14.40       38.19     19.90 o
 -12  11   6      157.25      203.97     24.17 o
 -11  11   6       53.23       56.95     40.93 o
 -10  11   6        2.63        3.26     12.17 o
  -9  11   6      522.50      588.24     32.48 o
  -8  11   6      456.29      448.98     28.27 o
  -7  11   6       62.38       66.57     15.06 o
  -6  11   6      575.13      634.28     55.57 o
  -5  11   6      118.87      108.73     19.45 o
  -4  11   6      223.42      201.32     22.40 o
  -3  11   6      637.86      582.87     28.00 o
  -2  11   6       76.17       72.04     13.32 o
  -1  11   6     1013.79     1095.20     41.99 o
   0  11   6      260.53      250.01     14.57 o
   1  11   6     1264.60     1355.30     32.25 o
   2  11   6      338.28      298.08     21.03 o
   3  11   6      920.49      812.67     28.32 o
   4  11   6        2.75       12.04      8.46 o
   5  11   6       40.14       22.78     10.46 o
   6  11   6        1.90        4.51     10.10 o
   7  11   6      487.86      584.95     31.23 o
   8  11   6        2.23       -1.25     12.15 o
   9  11   6       79.61      102.11     22.45 o
 -14  12   6       23.52        2.42     27.29 o
 -13  12   6       71.04       63.66     39.82 o
 -12  12   6      215.39      238.69     29.99 o
 -11  12   6      102.47       91.49     25.31 o
 -10  12   6      240.30      289.65     27.04 o
  -9  12   6      142.30      144.66     21.17 o
  -8  12   6      299.49      299.47     26.45 o
  -7  12   6       23.44        8.73     11.56 o
  -6  12   6       87.34       70.18     34.99 o
  -5  12   6      173.53      171.13     27.12 o
  -4  12   6       36.06       48.89     18.65 o
  -3  12   6       23.75       -9.43     13.79 o
  -2  12   6        7.12       -6.45     15.37 o
  -1  12   6      185.68      167.84     19.32 o
   0  12   6     2055.01     1734.18     49.98 o
   1  12   6      105.83       80.88     16.16 o
   2  12   6      209.35      190.89     18.01 o
   3  12   6       54.99       31.94     11.03 o
   4  12   6     1117.19     1164.13     40.03 o
   5  12   6        7.60       14.45     17.94 o
   6  12   6      143.88      157.80     17.57 o
   7  12   6       11.36       26.33     12.97 o
   8  12   6       16.42       15.62     15.40 o
 -13  13   6       35.92       66.47     25.42 o
 -12  13   6       96.07      103.80     29.27 o
 -11  13   6       75.94       59.82     20.09 o
 -10  13   6      101.43       98.73     19.65 o
  -9  13   6       51.78       39.69     14.33 o
  -8  13   6        0.48       17.09     13.25 o
  -7  13   6      127.92      152.07     20.23 o
  -6  13   6        1.55       -0.93     10.93 o
  -5  13   6       56.82       41.58     26.41 o
  -4  13   6        7.60       10.49     16.89 o
  -3  13   6        1.18      -14.73     32.02 o
  -2  13   6       91.73       87.72     21.46 o
  -1  13   6      240.80      301.73     63.71 o
   0  13   6        0.91      -16.52     10.90 o
   1  13   6      827.29      773.71     33.77 o
   2  13   6        3.15       13.67     11.45 o
   3  13   6      486.45      495.76     25.80 o
   4  13   6       32.98       46.95     18.60 o
   5  13   6      165.22      152.94     30.59 o
   6  13   6        2.42       -4.23     11.90 o
   7  13   6        1.57       18.71     14.08 o
   8  13   6        1.33       23.77     15.40 o
 -12  14   6      549.79      589.33     75.04 o
 -10  14   6      171.06      202.17     28.86 o
  -9  14   6       95.98      107.69     24.19 o
  -8  14   6       23.00       11.09     13.71 o
  -7  14   6        1.09        1.90     11.90 o
  -6  14   6     1380.44     1443.12     48.54 o
  -5  14   6       84.03       47.29     28.17 o
  -4  14   6       34.81        4.55     65.36 o
  -3  14   6        3.68        9.01     16.01 o
  -2  14   6       39.37       29.20     17.70 o
  -1  14   6       36.73       42.97     17.50 o
   0  14   6      193.25      191.69     25.11 o
   1  14   6       23.83       25.18     16.23 o
   2  14   6      359.45      332.59     28.11 o
   3  14   6       11.81        7.51     24.87 o
   4  14   6       84.98       78.45     15.88 o
   5  14   6        7.08        7.67     16.06 o
   6  14   6        3.15       41.81     15.40 o
 -10  15   6      238.69      275.74     58.32 o
  -9  15   6        3.36        1.96     16.28 o
  -8  15   6      126.28      136.14     51.02 o
  -7  15   6      322.48      333.96     28.37 o
  -6  15   6      197.12      193.15     43.35 o
  -5  15   6       42.56       61.75     23.73 o
  -4  15   6        5.64       -6.25     16.26 o
  -3  15   6      529.91      554.39     42.70 o
  -2  15   6       55.96       89.15     23.01 o
  -1  15   6      249.48      310.84     32.68 o
   0  15   6        4.70      -15.29     13.90 o
   1  15   6      126.49      134.44     23.30 o
   2  15   6        4.45        5.64     14.58 o
   3  15   6      525.73      510.76     32.32 o
   4  15   6        0.00      -14.30     14.52 o
   5  15   6      871.67      885.09     43.57 o
 -10  16   6        6.66       11.88     36.09 o
  -9  16   6      249.42      233.49     53.26 o
  -8  16   6        0.54        1.94     22.78 o
  -7  16   6       77.59      111.88     21.36 o
  -6  16   6      341.86      359.71     36.44 o
  -5  16   6        1.96        3.89     13.06 o
  -4  16   6        5.31       15.32     20.10 o
  -3  16   6       50.35       42.91     32.57 o
  -2  16   6      263.53      301.61     35.26 o
  -1  16   6       16.33       31.32     20.64 o
   0  16   6      271.71      233.38     30.36 o
   1  16   6       20.47       27.70     18.27 o
   2  16   6       13.88       19.15     18.71 o
   3  16   6       65.16       90.01     22.45 o
   4  16   6      155.11      159.77     22.89 o
  -9  17   6      305.73      413.94     65.80 o
  -8  17   6      149.26      219.62     51.93 o
  -7  17   6       86.07       56.73     28.50 o
  -6  17   6       29.01       25.25     34.99 o
  -5  17   6       13.69       68.44     31.25 o
  -4  17   6       69.67       62.06     29.49 o
  -3  17   6       17.25        7.48     24.43 o
  -2  17   6        4.01       -1.32     22.45 o
  -1  17   6       11.08       -7.92     20.47 o
   0  17   6      233.39      274.20     39.17 o
   1  17   6      240.93      225.12     34.11 o
   2  17   6      198.75      192.11     30.37 o
  -7  18   6        0.39       45.11     35.65 o
  -6  18   6        0.00        0.22     27.29 o
  -5  18   6       93.40       87.81     35.21 o
  -4  18   6      134.76      101.23     36.53 o
  -3  18   6      275.28      419.22     53.04 o
  -2  18   6        1.48       -1.98     22.45 o
  -1  18   6      149.99      148.54     36.53 o
   0  18   6        7.33       -5.50     22.23 o
   0 -19   7       31.23      -24.21     23.99 o
   1 -19   7        7.42       52.41     22.31 o
   2 -19   7       32.66       72.75     24.22 o
   3 -19   7       79.63       76.66     26.26 o
   4 -19   7      324.83      363.54     43.46 o
   5 -19   7       50.10       67.81     40.82 o
   6 -19   7      441.80      452.59     49.78 o
   7 -19   7       58.22       80.81     65.58 o
  -3 -18   7        8.87       -5.72     22.89 o
  -2 -18   7      148.30      194.98     41.59 o
  -1 -18   7       81.17       59.86     31.25 o
   0 -18   7       11.07       -8.14     25.53 o
   1 -18   7       86.33      119.71     19.70 o
   2 -18   7        0.56        3.94     14.32 o
   3 -18   7      389.88      435.52     31.49 o
   4 -18   7      345.31      399.13     30.95 o
   5 -18   7      210.67      269.60     27.47 o
   6 -18   7       25.22       15.45     25.31 o
   7 -18   7       70.08       39.38     20.16 o
   8 -18   7      173.61      175.67     27.39 o
   9 -18   7       65.02       47.76     25.36 o
  -4 -17   7       17.89      -13.42     19.59 o
  -3 -17   7        4.79      -28.17     19.59 o
  -2 -17   7      251.46      230.41     41.37 o
  -1 -17   7        1.46      -12.54     21.13 o
   0 -17   7      452.03      492.08     30.87 o
   1 -17   7     1099.46     1123.86     39.14 o
   2 -17   7      379.38      452.30     30.97 o
   3 -17   7      147.28      119.95     18.35 o
   4 -17   7       31.65        5.35     28.21 o
   5 -17   7       61.91       61.96     16.44 o
   6 -17   7      143.09      132.50     20.42 o
   7 -17   7       76.57       73.08     16.46 o
   8 -17   7       76.41       59.94     29.18 o
   9 -17   7        4.16       -4.86     18.71 o
  10 -17   7      118.45      131.38     29.80 o
  -6 -16   7       43.85       66.02     29.05 o
  -5 -16   7      226.59      200.92     38.73 o
  -4 -16   7      207.73      131.16     33.23 o
  -3 -16   7      153.28      155.98     29.03 o
  -2 -16   7      498.08      578.13     45.76 o
  -1 -16   7      230.95      265.51     34.35 o
   0 -16   7      149.44      109.40     15.66 o
   1 -16   7       19.01       43.36     12.44 o
   2 -16   7       17.51        0.65     11.97 o
   3 -16   7     1786.86     1812.40     50.90 o
   4 -16   7        0.04        7.66     11.39 o
   5 -16   7       90.62      156.86     19.73 o
   6 -16   7       86.36       66.97     13.81 o
   7 -16   7      154.12      172.58     18.34 o
   8 -16   7      143.86      132.93     17.57 o
   9 -16   7       25.08       48.18     16.39 o
  10 -16   7        1.65       22.04     18.09 o
  11 -16   7       21.69       -1.49     27.73 o
  -7 -15   7       79.43       48.19     29.49 o
  -6 -15   7       76.11      113.77     31.91 o
  -5 -15   7      526.17      550.38     53.92 o
  -4 -15   7     1284.45     1178.65     58.99 o
  -3 -15   7      374.55      348.63     35.83 o
  -2 -15   7       39.09       46.15     20.83 o
  -1 -15   7      506.37      495.63     32.93 o
   0 -15   7        0.06       22.19     10.69 o
   1 -15   7        0.69       -8.21      9.28 o
   2 -15   7     1544.20     1446.69     37.95 o
   3 -15   7      544.38      526.84     24.43 o
   4 -15   7       11.51        9.70      9.76 o
   5 -15   7      572.92      555.63     22.92 o
   6 -15   7      812.06      767.12     37.19 o
   7 -15   7      100.41      115.94     15.83 o
   8 -15   7       75.26       73.54     21.69 o
   9 -15   7      148.43      128.20     21.00 o
  10 -15   7      406.54      389.44     28.69 o
  11 -15   7        7.47       -3.04     14.74 o
  12 -15   7       31.10       32.05     28.83 o
  -8 -14   7      181.84      231.07     41.37 o
  -7 -14   7     1153.49     1242.47     77.46 o
  -6 -14   7      247.64      241.71     33.02 o
  -5 -14   7       10.28        7.43     18.38 o
  -4 -14   7       10.21       11.35     16.13 o
  -3 -14   7      309.48      309.69     56.45 o
  -2 -14   7      282.45      235.97     30.02 o
  -1 -14   7     1035.97     1045.70     32.07 o
   0 -14   7      105.45      111.10     19.24 o
   1 -14   7     3305.83     3167.07     63.19 o
   2 -14   7      963.71      923.89     29.19 o
   3 -14   7     4515.76     4525.40     74.05 o
   4 -14   7      251.82      260.50     16.01 o
   5 -14   7       20.78       31.00      9.74 o
   6 -14   7      111.54      125.58     13.24 o
   7 -14   7        0.03       -0.03      9.38 o
   8 -14   7      203.26      205.84     18.63 o
   9 -14   7      457.57      426.53     26.37 o
  10 -14   7      284.02      325.81     19.55 o
  11 -14   7       23.10       27.12     13.59 o
  12 -14   7      112.31      152.68     22.01 o
  13 -14   7       27.40       46.42     17.95 o
  -9 -13   7       91.24       86.48     33.89 o
  -8 -13   7      264.15      245.37     42.03 o
  -7 -13   7       21.60       24.00     18.38 o
  -6 -13   7       46.54       21.76     30.26 o
  -5 -13   7      396.81      386.83     35.83 o
  -4 -13   7      968.04      966.84     64.26 o
  -3 -13   7      476.28      463.51     37.04 o
  -2 -13   7        0.14       10.27     11.68 o
  -1 -13   7      206.51      225.46     16.06 o
   0 -13   7      891.30      874.67     28.60 o
   1 -13   7       68.08       61.36     11.80 o
   2 -13   7        1.01        1.65      8.71 o
   3 -13   7       16.43       10.37     12.35 o
   4 -13   7       24.60       28.44      8.64 o
   5 -13   7      449.92      459.03     18.62 o
   6 -13   7     2164.34     2140.33     39.60 o
   7 -13   7      129.27      148.09     13.23 o
   8 -13   7      362.46      391.54     19.54 o
   9 -13   7       15.80       32.86     15.93 o
  10 -13   7       31.79       49.49     18.26 o
  11 -13   7       49.28       48.66     14.41 o
  12 -13   7       90.50      131.57     18.84 o
  13 -13   7      226.12      233.45     37.18 o
 -10 -12   7       71.11       59.86     31.47 o
  -9 -12   7     2052.12     1878.24     99.25 o
  -8 -12   7      464.72      546.42     54.80 o
  -7 -12   7     1441.73     1366.79     62.57 o
  -6 -12   7      193.14      227.90     29.55 o
  -5 -12   7        0.00      -17.98     12.41 o
  -4 -12   7       57.67       63.71     18.63 o
  -3 -12   7      223.50      239.37     28.72 o
  -2 -12   7        3.08        0.44      7.56 o
  -1 -12   7        2.02       -1.23      7.87 o
   0 -12   7     2315.06     2269.74     47.30 o
   1 -12   7       39.01       29.50      9.97 o
   2 -12   7      436.03      412.47     17.91 o
   3 -12   7     1536.23     1529.83     30.28 o
   4 -12   7       95.03       99.24     13.85 o
   5 -12   7       86.00       87.02     10.34 o
   6 -12   7       18.99       22.04      6.35 o
   7 -12   7        0.05        4.47      6.77 o
   8 -12   7        1.56        8.38      8.23 o
   9 -12   7     1071.89     1187.40     29.94 o
  10 -12   7      794.86      834.24     27.71 o
  11 -12   7       54.12       60.90     21.78 o
  12 -12   7       37.19       34.36     18.19 o
  13 -12   7       26.48       43.28     19.79 o
  14 -12   7       65.45       40.51     32.62 o
 -10 -11   7      835.47      843.50     67.78 o
  -9 -11   7      175.80      231.95     39.61 o
  -8 -11   7      136.61      135.56     32.57 o
  -7 -11   7      360.97      393.47     45.11 o
  -6 -11   7     2432.92     2507.18    103.43 o
  -5 -11   7      156.74      147.46     23.61 o
  -4 -11   7     1150.67     1097.26     49.12 o
  -3 -11   7      222.73      227.67     14.23 o
  -2 -11   7        0.19      -10.95      6.70 o
  -1 -11   7       49.38       61.81      9.95 o
   0 -11   7      141.59      154.63     13.32 o
   1 -11   7      772.95      708.88     36.05 o
   2 -11   7      131.74      168.80     11.28 o
   3 -11   7      251.24      273.45     13.62 o
   4 -11   7     1266.76     1311.87     27.31 o
   5 -11   7      310.81      294.20     15.71 o
   6 -11   7     3679.25     3633.16     46.98 o
   7 -11   7     1490.59     1463.30     39.27 o
   8 -11   7       40.77       32.28      8.84 o
   9 -11   7      120.88      123.06     13.68 o
  10 -11   7        8.71       18.94     12.25 o
  11 -11   7        9.81        0.49     11.57 o
  12 -11   7        7.39       12.34     12.74 o
  13 -11   7        0.99       18.12     19.06 o
  14 -11   7      142.78      156.46     30.85 o
 -11 -10   7        4.16        8.58     24.65 o
 -10 -10   7      131.81      125.44     35.87 o
  -9 -10   7       82.07       80.10     29.93 o
  -8 -10   7        0.02        5.50     19.59 o
  -7 -10   7      414.16      320.85     40.93 o
  -6 -10   7       10.10       -4.62     16.72 o
  -5 -10   7       10.27       22.45     19.15 o
  -4 -10   7       26.97       13.64     10.39 o
  -3 -10   7     1113.38     1087.14     27.41 o
  -2 -10   7        0.03       -0.36      6.67 o
  -1 -10   7      939.56      892.39     27.00 o
   0 -10   7       33.04       33.32      8.69 o
   1 -10   7    10699.55    10937.42    128.14 o
   2 -10   7     1687.08     1613.57     28.50 o
   3 -10   7     3571.67     3684.70     49.23 o
   4 -10   7      768.83      752.02     17.07 o
   5 -10   7      249.56      240.17     15.88 o
   6 -10   7        0.01      -11.69      5.89 o
   7 -10   7       99.31      133.57     10.56 o
   8 -10   7      479.07      498.67     18.92 o
   9 -10   7      538.42      527.37     24.44 o
  10 -10   7      377.36      350.35     20.60 o
  11 -10   7       49.66       53.61     12.21 o
  12 -10   7      277.11      273.25     26.73 o
  13 -10   7       35.85       72.12     13.97 o
  14 -10   7        4.16       26.85     29.71 o
 -12  -9   7      159.58      226.22     44.23 o
 -11  -9   7        5.60        9.24     23.11 o
 -10  -9   7        0.07       13.20     23.33 o
  -9  -9   7      156.90      123.24     31.91 o
  -8  -9   7      423.69      405.58     44.89 o
  -7  -9   7       47.33       22.45     20.91 o
  -6  -9   7     3015.98     2963.54    191.23 o
  -5  -9   7      514.13      538.16     21.69 o
  -4  -9   7     2663.26     2563.05     52.27 o
  -3  -9   7       61.16       48.46      8.16 o
  -2  -9   7       69.86       63.21      8.96 o
  -1  -9   7      359.62      358.94     19.32 o
   0  -9   7     8324.05     8473.21     85.70 o
   1  -9   7      958.00      973.07     19.78 o
   2  -9   7     1744.54     1777.52     25.88 o
   3  -9   7      491.81      484.84     12.44 o
   4  -9   7     4224.01     4183.34     43.79 o
   5  -9   7       60.57       69.16      7.94 o
   6  -9   7     1814.08     1778.87     32.01 o
   7  -9   7      425.73      417.50     14.49 o
   8  -9   7      105.09      106.33      9.66 o
   9  -9   7      895.85      906.08     24.53 o
  10  -9   7      904.86      897.53     28.80 o
  11  -9   7      264.67      282.82     20.69 o
  12  -9   7        0.23       19.64     13.75 o
  13  -9   7      171.10      191.03     24.79 o
  14  -9   7        0.87       53.81     37.52 o
 -12  -8   7        0.01       28.61     26.85 o
 -11  -8   7       47.46       38.73     28.17 o
 -10  -8   7        0.41      -10.94     12.90 o
  -9  -8   7       83.12       67.61     18.38 o
  -8  -8   7        7.43       25.32     11.59 o
  -7  -8   7      988.40      951.20     34.27 o
  -6  -8   7        0.08       -4.51     10.92 o
  -5  -8   7     1171.91     1341.77     56.13 o
  -4  -8   7        1.29        8.40      6.10 o
  -3  -8   7      390.17      409.39     15.33 o
  -2  -8   7       21.10       28.89      6.09 o
  -1  -8   7       93.33       79.23      7.30 o
   0  -8   7       22.68       44.00      8.19 o
   1  -8   7     2946.64     3033.79     42.94 o
   2  -8   7        0.92        0.64      3.44 o
   3  -8   7     1922.47     2158.64     26.58 o
   4  -8   7      237.67      239.94      9.45 o
   5  -8   7     5341.47     5718.20     55.25 o
   6  -8   7       21.44       20.11      5.37 o
   7  -8   7       23.37       26.95      6.32 o
   8  -8   7        6.29        6.69      5.85 o
   9  -8   7       16.44       12.81      8.02 o
  10  -8   7       87.46       71.46     10.93 o
  11  -8   7        2.31        7.05      8.32 o
  12  -8   7        7.32       28.68     24.98 o
  13  -8   7      159.89      190.13     23.80 o
  14  -8   7        0.78       34.34     45.11 o
  15  -8   7        2.07       32.79     35.43 o
 -13  -7   7        0.04       -8.80     24.65 o
 -12  -7   7     1895.85     2002.13    109.81 o
 -11  -7   7       75.59      133.80     36.31 o
 -10  -7   7       46.17       60.52     28.39 o
  -9  -7   7       91.19      141.44     29.60 o
  -8  -7   7       45.71       49.76     12.74 o
  -7  -7   7        0.58       17.42     11.06 o
  -6  -7   7      869.39      928.40     44.72 o
  -5  -7   7      105.49      119.19     16.62 o
  -4  -7   7      875.41      910.34     21.87 o
  -3  -7   7        1.58        3.02      4.38 o
  -2  -7   7     1131.64     1345.10     26.81 o
  -1  -7   7      210.47      229.66      9.50 o
   0  -7   7     6811.12     7431.58     70.85 o
   1  -7   7      346.39      349.01      9.16 o
   2  -7   7     4417.02     4779.12     42.98 o
   3  -7   7      137.30      134.11      6.88 o
   4  -7   7      958.45     1146.32     18.01 o
   5  -7   7      438.94      475.25     11.79 o
   6  -7   7      221.57      237.06      9.32 o
   7  -7   7      258.67      266.55     11.64 o
   8  -7   7      181.97      186.90     10.30 o
   9  -7   7      385.17      386.60     16.45 o
  10  -7   7       27.45       44.86      8.87 o
  11  -7   7        0.06        5.66      6.72 o
  12  -7   7      129.88      128.14     22.12 o
  13  -7   7       99.71       98.60     28.69 o
  14  -7   7        0.09       13.52     19.04 o
  15  -7   7        9.28       21.79     33.23 o
 -13  -6   7      107.90       63.82     33.67 o
 -12  -6   7       23.95       36.75     26.19 o
 -11  -6   7      273.45      275.96     44.45 o
 -10  -6   7      122.67      131.16     32.79 o
  -9  -6   7     2719.67     2800.31     71.69 o
  -8  -6   7      231.91      278.48     33.78 o
  -7  -6   7      783.19      817.83     28.32 o
  -6  -6   7        2.64        8.53      7.68 o
  -5  -6   7      356.22      413.62     31.10 o
  -4  -6   7       10.88        9.51      6.35 o
  -3  -6   7     7697.27     7757.57     90.69 o
  -2  -6   7       16.93       21.15      4.93 o
  -1  -6   7     6780.41     7395.88     80.81 o
   0  -6   7      159.97      173.93      6.60 o
   1  -6   7     1141.33     1320.25     18.15 o
   2  -6   7        0.62        0.82      3.36 o
   3  -6   7     1961.33     1960.79     23.53 o
   4  -6   7       32.44       28.75      4.81 o
   5  -6   7       49.28       34.83      4.93 o
   6  -6   7       53.82       69.13      6.99 o
   7  -6   7        1.42        3.91      4.68 o
   8  -6   7        3.23       15.52      6.59 o
   9  -6   7      829.55      786.43     20.83 o
  10  -6   7      295.70      285.97     13.82 o
  11  -6   7        2.25        6.43      8.58 o
  12  -6   7      113.05      131.97     17.99 o
  13  -6   7       32.00       34.17     14.09 o
  14  -6   7        0.43        7.14     13.43 o
  15  -6   7        0.05        9.68     34.99 o
 -14  -5   7      218.71      178.25     48.63 o
 -13  -5   7        0.42        3.08     26.85 o
 -12  -5   7      296.82      380.49     53.92 o
 -11  -5   7        0.35       41.59     23.55 o
 -10  -5   7      354.11      316.67     44.23 o
  -9  -5   7        3.48       17.16     20.47 o
  -8  -5   7      193.67      208.81     17.49 o
  -7  -5   7        1.81        1.72      8.47 o
  -6  -5   7     3858.67     3681.22     68.26 o
  -5  -5   7        3.53        9.37      6.94 o
  -4  -5   7     1842.82     1988.39     33.29 o
  -3  -5   7       31.14       54.45      6.39 o
  -2  -5   7        4.30        2.10      3.67 o
  -1  -5   7       10.71       18.21      4.11 o
   0  -5   7     1645.77     1897.24     21.80 o
   1  -5   7       83.35       88.52      5.56 o
   2  -5   7     2664.76     2885.11     30.68 o
   3  -5   7       92.14      112.21      6.01 o
   4  -5   7      517.32      490.23     10.54 o
   5  -5   7       65.41       85.16      5.58 o
   6  -5   7     7250.94     7534.51     65.63 o
   7  -5   7      156.81      157.99      7.28 o
   8  -5   7     3868.59     3592.67     44.49 o
   9  -5   7       68.06       60.92      7.73 o
  10  -5   7       45.17       46.47     10.11 o
  11  -5   7       17.07        9.16      7.42 o
  12  -5   7        1.23       18.81     11.42 o
  13  -5   7      562.33      649.99     49.20 o
  14  -5   7       56.26       43.55     17.20 o
  15  -5   7      228.27      211.90     36.02 o
 -14  -4   7        0.19      -44.45     22.23 o
 -13  -4   7      118.72      198.50     44.67 o
 -12  -4   7       36.82       91.99     33.89 o
 -11  -4   7       64.05       54.14     26.63 o
 -10  -4   7      325.77      294.88     41.81 o
  -9  -4   7     2012.48     2019.12     72.02 o
  -8  -4   7        0.90       -1.14     12.40 o
  -7  -4   7       59.57       60.89     13.42 o
  -6  -4   7        0.21      -11.46      5.73 o
  -5  -4   7     1833.46     1794.69     44.86 o
  -4  -4   7      167.50      170.60      8.50 o
  -3  -4   7     3993.20     3851.14     54.42 o
  -2  -4   7       61.19       50.06      4.41 o
  -1  -4   7     2670.98     3053.35     36.29 o
   0  -4   7     1533.58     1481.56     21.25 o
   1  -4   7    35797.63    40780.04    329.28 o
   2  -4   7     3388.46     3301.19     32.89 o
   3  -4   7     4311.39     4688.40     45.56 o
   4  -4   7       75.10       98.05      5.21 o
   5  -4   7        0.00       -1.40      3.00 o
   6  -4   7        3.57        7.38      3.37 o
   7  -4   7     1018.95     1013.84     19.71 o
   8  -4   7      227.59      218.70     12.11 o
   9  -4   7        0.24        5.89      7.12 o
  10  -4   7      158.31      180.62     15.63 o
  11  -4   7      375.79      350.19     18.93 o
  12  -4   7      142.78      120.19     16.84 o
  13  -4   7       34.36       49.38     14.54 o
  14  -4   7      143.83      169.44     54.80 o
  15  -4   7       89.67      112.67     43.13 o
 -14  -3   7      101.40      212.80     49.51 o
 -13  -3   7       11.53       23.55     28.17 o
 -12  -3   7      666.92      743.81     66.90 o
 -11  -3   7        1.10       18.49     23.55 o
 -10  -3   7     1037.45     1131.56     72.40 o
  -9  -3   7      323.04      321.15     32.61 o
  -8  -3   7      626.90      628.42     28.64 o
  -7  -3   7      457.57      472.51     23.84 o
  -6  -3   7      620.06      430.36     20.76 o
  -5  -3   7       44.14       40.83      7.29 o
  -4  -3   7       19.57       43.29      6.26 o
  -3  -3   7       91.90       95.64      4.52 o
  -2  -3   7    11988.30    12880.58    140.74 o
  -1  -3   7       35.11       53.05      4.69 o
   0  -3   7      184.18      192.16      6.93 o
   1  -3   7        4.27       11.06      3.08 o
   2  -3   7     6602.86     7489.80     68.28 o
   3  -3   7      572.25      508.30      8.47 o
   4  -3   7     3918.72     3610.43     32.91 o
   5  -3   7     2515.45     2543.54     27.96 o
   6  -3   7     1638.93     1591.42     26.00 o
   7  -3   7      699.63      712.43     16.99 o
   8  -3   7      108.05       98.39      9.22 o
   9  -3   7      118.90      132.76     13.55 o
  10  -3   7      872.27      827.67     24.91 o
  11  -3   7      245.58      236.75     21.43 o
  12  -3   7      253.48      211.39     24.42 o
  13  -3   7       41.29       51.10     20.13 o
  14  -3   7        3.86        5.39     27.84 o
  15  -3   7       11.03       20.69     33.45 o
 -15  -2   7      418.62      509.67     70.86 o
 -14  -2   7        1.69       38.51     29.93 o
 -13  -2   7       54.98      -25.75     21.57 o
 -12  -2   7      105.32      133.58     38.07 o
 -11  -2   7      150.33      159.61     24.79 o
 -10  -2   7       20.81       25.33     13.67 o
  -9  -2   7        1.11      -11.22     10.67 o
  -8  -2   7       32.10       31.36     12.51 o
  -7  -2   7     3084.06     3246.57     90.51 o
  -6  -2   7       11.60        0.52      8.10 o
  -5  -2   7    29958.86    32114.24    417.13 o
  -4  -2   7      775.71      795.93     12.88 o
  -3  -2   7      496.27      484.36     10.99 o
  -2  -2   7       64.42       56.14      4.77 o
  -1  -2   7    32214.21    34292.58    322.99 o
   0  -2   7        2.07       -5.88      2.94 o
   1  -2   7      483.39      511.86      9.33 o
   2  -2   7       29.25       20.16      2.60 o
   3  -2   7        0.64        7.29      3.03 o
   4  -2   7      867.05      933.84     17.08 o
   5  -2   7      721.92      908.69     19.63 o
   6  -2   7       18.17       19.43      4.18 o
   7  -2   7      186.83      224.18      9.42 o
   8  -2   7      323.11      333.29     19.13 o
   9  -2   7        0.38        2.73      6.97 o
  10  -2   7      629.78      567.84     23.58 o
  11  -2   7       50.37       40.34     14.03 o
  12  -2   7        3.68       18.71     17.05 o
  13  -2   7        0.03        0.69     15.29 o
  14  -2   7       17.40        5.94     30.81 o
  15  -2   7        0.12       30.81     30.81 o
 -15  -1   7        1.83       21.79     36.09 o
 -14  -1   7      115.09       61.67     47.31 o
 -13  -1   7       61.52       74.72     23.50 o
 -12  -1   7        3.41      -22.65     15.62 o
 -11  -1   7      318.58      287.82     42.58 o
 -10  -1   7        9.24       14.45     12.56 o
  -9  -1   7       15.54       16.12     12.90 o
  -8  -1   7     4185.90     3934.04    116.30 o
  -7  -1   7       11.95       29.10     11.72 o
  -6  -1   7       48.48       39.73      6.39 o
  -5  -1   7       26.05       22.33      4.10 o
  -4  -1   7     3929.04     3843.22     37.48 o
  -3  -1   7      148.90      155.91      7.24 o
  -2  -1   7     1094.34     1190.97     20.55 o
  -1  -1   7     1667.25     1501.43     23.22 o
   0  -1   7    12686.38    12641.91    108.62 o
   1  -1   7     1899.35     1747.41     23.67 o
   2  -1   7     5492.77     5880.00     63.19 o
   3  -1   7        0.80        1.22      3.11 o
   4  -1   7      682.89      594.64     11.14 o
   5  -1   7       26.61       28.72      4.88 o
   6  -1   7     2029.64     2067.95     32.73 o
   7  -1   7      208.16      180.02     10.65 o
   8  -1   7      654.72      655.26     19.41 o
   9  -1   7      375.83      276.41     18.54 o
  10  -1   7       91.21       75.90     16.33 o
  11  -1   7      101.84       89.71     17.77 o
  12  -1   7       18.95       30.48     16.41 o
  13  -1   7       21.29       40.37     32.13 o
  14  -1   7        0.19      -14.96     26.19 o
 -15   0   7        4.60       70.36     37.41 o
 -14   0   7       15.82       30.26     24.27 o
 -13   0   7        1.17       19.45     21.02 o
 -12   0   7       24.37       32.34     19.06 o
 -11   0   7      261.83      294.08     60.30 o
 -10   0   7        1.55       -7.77      8.44 o
  -9   0   7      478.56      477.78     16.37 o
  -8   0   7      481.03      452.62     19.69 o
  -7   0   7     2850.88     2870.51     44.37 o
  -6   0   7      295.08      324.96     13.16 o
  -5   0   7       73.87       62.90      7.00 o
  -4   0   7      424.49      478.35     11.76 o
  -3   0   7      994.83     1017.64     17.89 o
  -2   0   7       80.32       62.09      7.64 o
  -1   0   7     1133.42     1161.21     15.96 o
   1   0   7     1585.29     1616.82     22.47 o
   2   0   7       19.20       17.27      2.81 o
   3   0   7     4002.85     4358.59     46.69 o
   4   0   7       20.35       39.63      4.36 o
   5   0   7    17329.83    18346.71    184.99 o
   6   0   7       63.58       65.98      8.29 o
   7   0   7       43.49       39.73     11.30 o
   8   0   7       76.01       93.05     10.44 o
   9   0   7      108.92       70.41     13.53 o
  10   0   7       60.41       43.97     13.18 o
  11   0   7        0.10        4.19     12.53 o
  12   0   7       22.29       -0.38     13.45 o
  13   0   7       28.72       28.83     17.89 o
  14   0   7       62.21       45.11     31.69 o
 -15   1   7        1.87       49.69     24.22 o
 -14   1   7      100.86       97.22     26.06 o
 -13   1   7        0.48       29.41     34.99 o
 -12   1   7      462.69      495.15     35.10 o
 -11   1   7      381.44      428.33     25.38 o
 -10   1   7      591.56      592.14     24.70 o
  -9   1   7       55.78       57.86     10.18 o
  -8   1   7        8.57       16.18      6.22 o
  -7   1   7        2.57        7.04      5.31 o
  -6   1   7      280.22      237.51     12.23 o
  -5   1   7      199.51      244.22      8.64 o
  -4   1   7     1526.76     1731.99     24.50 o
  -3   1   7       16.42       22.02      4.00 o
  -2   1   7      131.39      141.05      8.89 o
  -1   1   7      266.95      286.88      8.79 o
   0   1   7    33748.38    33070.19    299.06 o
   1   1   7        6.34        8.80      2.71 o
   2   1   7      397.85      312.53      8.13 o
   3   1   7       11.73        4.14      3.43 o
   4   1   7     4333.50     4927.50     57.21 o
   5   1   7        2.86       -2.62      2.77 o
   6   1   7      652.72      728.92     17.33 o
   7   1   7       29.91       16.84      5.52 o
   8   1   7      304.74      320.42     15.89 o
   9   1   7        1.34       -0.91      8.25 o
  10   1   7      324.56      315.73     24.58 o
  11   1   7        0.03        4.46     12.75 o
  12   1   7      536.50      579.24     41.30 o
  13   1   7        9.41      -20.69     20.91 o
  14   1   7      398.73      363.76     55.68 o
 -15   2   7      416.80      419.44     59.20 o
 -14   2   7       51.70       57.00     34.77 o
 -13   2   7        1.19        7.49     13.02 o
 -12   2   7       81.37       29.04     15.60 o
 -11   2   7      124.03      131.91     12.83 o
 -10   2   7       68.45       73.13     11.27 o
  -9   2   7     1338.12     1295.04     27.72 o
  -8   2   7       60.93       73.38      8.81 o
  -7   2   7     1465.28     1545.98     28.30 o
  -6   2   7        0.13       -2.15      3.71 o
  -5   2   7      904.78     1070.68     19.24 o
  -4   2   7      404.27      448.59     11.50 o
  -3   2   7     9431.20     9581.37    100.96 o
  -2   2   7        0.56       -0.51      4.30 o
  -1   2   7        2.91       -2.22      2.84 o
   0   2   7        9.51        2.70      2.79 o
   1   2   7     1201.81     1185.84     17.46 o
   2   2   7        0.80       -4.75      2.37 o
   3   2   7      107.66      143.44      7.37 o
   4   2   7      112.27      111.04      7.49 o
   5   2   7     1619.52     1563.27     25.82 o
   6   2   7       12.92       11.22      5.33 o
   7   2   7      807.09      880.07     20.98 o
   8   2   7       37.84       34.16      9.01 o
   9   2   7      382.04      296.11     22.04 o
  10   2   7        0.38        4.58     11.42 o
  11   2   7      530.35      563.31     37.11 o
  12   2   7       18.70      -35.43     19.37 o
  13   2   7       40.26       92.21     33.23 o
  14   2   7        2.54       37.41     28.61 o
 -15   3   7       35.27       58.10     39.17 o
 -14   3   7       31.39       19.50     20.67 o
 -13   3   7      172.92      141.02     32.24 o
 -12   3   7       29.23       43.59     11.61 o
 -11   3   7       87.05       79.03     12.13 o
 -10   3   7      724.43      739.29     26.88 o
  -9   3   7       29.87       29.40      8.18 o
  -8   3   7      231.67      225.75     11.70 o
  -7   3   7      103.69      104.67      8.16 o
  -6   3   7      451.01      511.50     11.96 o
  -5   3   7     1240.76     1287.75     20.17 o
  -4   3   7     8234.64     8480.52     74.53 o
  -3   3   7      193.24      175.39      9.43 o
  -2   3   7      347.22      323.59     12.59 o
  -1   3   7        0.05        0.23      2.56 o
   0   3   7       80.81       63.42      4.99 o
   1   3   7       13.58       13.54      3.33 o
   2   3   7      590.07      626.07     11.03 o
   3   3   7        2.48        3.08      3.08 o
   4   3   7     1231.47     1246.91     24.85 o
   5   3   7        1.98       -3.66      3.32 o
   6   3   7      392.63      402.62     13.53 o
   7   3   7       39.79       37.60      6.72 o
   8   3   7       10.02       10.26      7.33 o
   9   3   7        8.06        9.42      9.36 o
  10   3   7      391.45      495.36     44.23 o
  11   3   7        0.77      -11.88     16.94 o
  12   3   7      156.26      250.21     41.37 o
  13   3   7       26.11       48.85     28.17 o
 -15   4   7      461.39      480.84     60.52 o
 -14   4   7       29.12       34.18     20.15 o
 -13   4   7       10.82       28.72     11.87 o
 -12   4   7      128.13      147.65     17.97 o
 -11   4   7     1508.84     1348.88     42.95 o
 -10   4   7        3.68        8.31      8.08 o
  -9   4   7      217.95      234.16     13.82 o
  -8   4   7        0.27        0.37      5.65 o
  -7   4   7      458.84      450.63     13.68 o
  -6   4   7      375.73      383.38     10.44 o
  -5   4   7      776.33      528.29     13.07 o
  -4   4   7      152.03      178.72      7.98 o
  -3   4   7     1248.91     1487.22     27.79 o
  -2   4   7        3.73       -1.82      4.45 o
  -1   4   7       96.46      118.53      5.88 o
   0   4   7      105.26      114.38      5.40 o
   1   4   7     4524.17     4584.31     54.01 o
   2   4   7       82.22       70.36      4.95 o
   3   4   7       54.07       33.21      7.18 o
   4   4   7        2.07        2.94      2.86 o
   5   4   7     1260.80     1351.20     22.80 o
   6   4   7       41.00       19.74      5.39 o
   7   4   7       20.52       19.96      6.59 o
   8   4   7      257.74      199.01     16.76 o
   9   4   7       87.82       55.04     16.72 o
  10   4   7        0.12       -6.60     15.84 o
  11   4   7      255.20      310.95     40.71 o
  12   4   7       14.21        2.20     21.57 o
  13   4   7      246.00      219.40     43.13 o
 -15   5   7      121.99      201.80     44.23 o
 -14   5   7      166.29      195.42     33.45 o
 -13   5   7       21.16       34.55     13.68 o
 -12   5   7      255.46      231.34     27.45 o
 -11   5   7      212.85      217.70     35.98 o
 -10   5   7      942.04      841.75     48.40 o
  -9   5   7      564.33      592.27     21.26 o
  -8   5   7        0.93        7.89      6.60 o
  -7   5   7       10.46        3.24      4.58 o
  -6   5   7      105.47       93.94      6.23 o
  -5   5   7      171.83      204.59      9.78 o
  -4   5   7     1190.07     1188.55     22.16 o
  -3   5   7       40.43       44.23      6.88 o
  -2   5   7     8915.76     8840.49     89.47 o
  -1   5   7       93.95       88.79      5.97 o
   0   5   7        0.05        8.05      3.19 o
   1   5   7        1.86       -1.10      4.16 o
   2   5   7       58.01       88.60     10.19 o
   3   5   7       49.98       56.47      8.31 o
   4   5   7      785.70      885.66     18.80 o
   5   5   7      250.03      261.85     12.09 o
   6   5   7     1019.40     1034.13     27.99 o
   7   5   7       25.49       33.32      8.77 o
   8   5   7      629.64      594.81     34.43 o
   9   5   7       25.63       16.94     17.61 o
  10   5   7      117.84      155.14     29.05 o
  11   5   7       37.23       28.61     20.69 o
  12   5   7      205.38      262.75     42.69 o
  13   5   7        6.77       12.10     25.53 o
 -15   6   7      117.43       72.84     38.51 o
 -14   6   7      297.94      328.76     28.71 o
 -13   6   7      250.49      203.84     22.25 o
 -12   6   7       33.67       26.09     18.18 o
 -11   6   7        6.85       -8.24      9.71 o
 -10   6   7      220.29      207.60     18.99 o
  -9   6   7      264.06      263.08     16.63 o
  -8   6   7       19.52        6.01      9.18 o
  -7   6   7       17.42       11.48      5.30 o
  -6   6   7      110.75      130.01      7.91 o
  -5   6   7     2800.40     2756.68     42.54 o
  -4   6   7      231.43      200.80     12.82 o
  -3   6   7      819.86      864.50     21.38 o
  -2   6   7        0.07       -2.77      2.98 o
  -1   6   7     4649.52     4329.18     50.18 o
   0   6   7       33.20       32.50      4.22 o
   1   6   7      454.00      374.87     10.93 o
   2   6   7       33.67       28.87      7.71 o
   3   6   7      114.21      146.76     13.42 o
   4   6   7       35.71       18.93      8.04 o
   5   6   7      254.07      286.04     12.30 o
   6   6   7       96.95       75.62     10.01 o
   7   6   7      634.43      680.38     36.53 o
   8   6   7      311.12      332.80     27.13 o
   9   6   7        2.34       -0.22     14.96 o
  10   6   7       54.34       64.70     23.77 o
  11   6   7      756.47      809.39     58.32 o
  12   6   7        1.10       18.49     22.45 o
 -15   7   7       11.37       -5.06     29.27 o
 -14   7   7       71.84       63.75     21.02 o
 -13   7   7       85.74       88.28     17.85 o
 -12   7   7      244.34      209.71     29.18 o
 -11   7   7        0.31      -10.73     10.78 o
 -10   7   7       31.95       77.00     14.31 o
  -9   7   7       32.43       25.44      9.64 o
  -8   7   7      417.44      419.14     26.86 o
  -7   7   7      126.42      113.93     10.15 o
  -6   7   7     1125.66     1148.71     23.57 o
  -5   7   7       86.92       89.79     10.65 o
  -4   7   7     2241.18     2028.89     39.89 o
  -3   7   7      107.53      120.13     10.73 o
  -2   7   7     6530.59     6756.06    114.92 o
  -1   7   7        1.86        4.88      3.98 o
   0   7   7     1765.99     2020.29     27.46 o
   1   7   7        0.00       -0.11      2.63 o
   2   7   7     4837.79     4758.12     81.33 o
   3   7   7        0.03       -4.33      6.80 o
   4   7   7     6676.09     6355.11    148.60 o
   5   7   7        0.02       -3.79      4.67 o
   6   7   7      813.81      834.90     36.56 o
   7   7   7        0.21        0.36     10.11 o
   8   7   7     1517.46     1390.14     60.30 o
   9   7   7        5.75        3.96     14.96 o
  10   7   7       22.49        6.38     15.84 o
  11   7   7        6.86       12.10     20.47 o
  12   7   7      107.96      115.97     32.79 o
 -15   8   7      147.37      159.47     25.17 o
 -14   8   7      271.42      228.76     27.94 o
 -13   8   7       22.30       24.48     14.30 o
 -12   8   7        5.35       17.36     12.43 o
 -11   8   7       88.27       84.12     15.41 o
 -10   8   7      248.28      225.57     19.77 o
  -9   8   7      163.10      152.76     15.91 o
  -8   8   7      200.38      176.41     15.51 o
  -7   8   7     1976.55     1895.35     37.46 o
  -6   8   7      166.23      161.58     15.58 o
  -5   8   7      248.73      293.29     16.22 o
  -4   8   7       83.29       92.29     13.33 o
  -3   8   7       15.91        3.20      3.58 o
  -2   8   7       96.11       92.99      8.05 o
  -1   8   7     7528.92     7565.50     87.11 o
   0   8   7      608.74      641.46     14.55 o
   1   8   7     1054.63      968.88     25.85 o
   2   8   7       47.92       43.07     12.68 o
   3   8   7      331.22      334.92     21.18 o
   4   8   7       57.88       41.29     12.51 o
   5   8   7     3263.25     3033.24     75.27 o
   6   8   7       33.37       32.01      9.41 o
   7   8   7      319.71      291.57     23.34 o
   8   8   7       15.56        6.16     12.54 o
   9   8   7     1361.29     1331.60     62.94 o
  10   8   7       26.19       28.17     20.03 o
  11   8   7      405.08      414.38     45.11 o
 -15   9   7       24.09       13.39     30.04 o
 -14   9   7        7.67        9.95     18.36 o
 -13   9   7       25.86       23.22     15.07 o
 -12   9   7      142.39       99.15     14.38 o
 -11   9   7       37.28       52.69     14.42 o
 -10   9   7        5.43        8.43     10.18 o
  -9   9   7       14.97       26.63      9.79 o
  -8   9   7      246.62      240.84     21.33 o
  -7   9   7      149.55      152.80     13.95 o
  -6   9   7     3092.67     3012.85     61.22 o
  -5   9   7      156.26      136.17     16.74 o
  -4   9   7    10245.44     9562.46    142.67 o
  -3   9   7      850.95      815.94     22.32 o
  -2   9   7     1214.69     1117.80     38.52 o
  -1   9   7      684.30      686.64     21.07 o
   0   9   7       20.88        9.28      7.71 o
   1   9   7       16.09       11.98      4.37 o
   2   9   7      643.62      555.03     18.83 o
   3   9   7       11.64       15.50     12.12 o
   4   9   7     1294.74      969.85     47.96 o
   5   9   7      145.70      155.04      9.34 o
   6   9   7     2224.84     2158.13     61.37 o
   7   9   7       54.38       39.95     24.76 o
   8   9   7     1109.09     1058.43     43.27 o
   9   9   7       27.15       30.81     18.05 o
  10   9   7      248.82      235.03     31.69 o
  11   9   7        0.02       -0.66     20.03 o
 -14  10   7        0.03       23.62     19.05 o
 -13  10   7        6.27       17.28     18.03 o
 -12  10   7       31.43       46.66     17.18 o
 -11  10   7       20.51       18.42     12.05 o
 -10  10   7       24.40       55.06     15.65 o
  -9  10   7      842.97      802.01     35.73 o
  -8  10   7       41.04       26.47     15.21 o
  -7  10   7     3785.02     3762.38     67.93 o
  -6  10   7      144.11      148.42     24.87 o
  -5  10   7     3988.66     3817.97     88.51 o
  -4  10   7      176.98      190.70     20.62 o
  -3  10   7    11422.01    11077.29    203.32 o
  -2  10   7      116.66      104.56     14.16 o
  -1  10   7     1678.58     1681.03     39.58 o
   0  10   7        1.02       -3.56      5.84 o
   1  10   7       20.82       18.97      5.84 o
   2  10   7      247.64      234.01     11.93 o
   3  10   7     2345.99     2342.67     82.30 o
   4  10   7        0.13        3.08     15.18 o
   5  10   7     1649.88     1547.48     98.15 o
   6  10   7        3.23       16.62     28.06 o
   7  10   7      200.60      225.34     20.09 o
   8  10   7        2.90       11.66     11.79 o
   9  10   7      565.63      586.65     35.75 o
  10  10   7       17.24       16.28     18.49 o
 -14  11   7       34.08       35.63     19.14 o
 -12  11   7       45.75       61.93     23.22 o
 -11  11   7        0.15        4.16     14.77 o
 -10  11   7       40.51       40.26     15.34 o
  -9  11   7      474.78      453.25     40.49 o
  -8  11   7     1346.01     1172.20     42.91 o
  -7  11   7      561.51      528.40     24.83 o
  -6  11   7     2212.78     2107.77     75.04 o
  -5  11   7        4.18        8.52     36.31 o
  -4  11   7      801.13      721.62     30.89 o
  -3  11   7      201.12      213.20     19.32 o
  -2  11   7      764.86      667.33     28.66 o
  -1  11   7       22.58        2.33      9.59 o
   0  11   7      225.52      266.43     14.74 o
   1  11   7        0.16        1.55      5.89 o
   2  11   7     2178.28     2062.03     50.36 o
   3  11   7      100.99       98.68     12.36 o
   4  11   7      121.43       67.99     21.45 o
   5  11   7        0.03        7.79      8.47 o
   6  11   7      431.29      433.50     23.86 o
   7  11   7        4.76       11.96     10.85 o
   8  11   7      271.69      268.48     24.09 o
   9  11   7        5.83        8.58     16.50 o
 -13  12   7      214.28      231.88     37.30 o
 -12  12   7      227.79      161.75     34.55 o
 -11  12   7       18.85       10.82     43.24 o
 -10  12   7      746.11      750.65     38.69 o
  -9  12   7      693.31      618.03     34.70 o
  -8  12   7       79.91       39.11     14.84 o
  -7  12   7       88.59       78.58     16.30 o
  -6  12   7       20.43       25.79     19.02 o
  -5  12   7     1597.57     1507.68     80.32 o
  -4  12   7       19.77       26.64     17.26 o
  -3  12   7      571.66      551.31     31.82 o
  -2  12   7       36.45       26.60     24.07 o
  -1  12   7      530.96      432.49     27.25 o
   0  12   7       51.57       22.82     15.58 o
   1  12   7     1565.40     1365.16     42.51 o
   2  12   7        0.60        1.52      9.85 o
   3  12   7      395.07      340.44     25.21 o
   4  12   7       17.72       22.58      9.47 o
   5  12   7      286.71      249.79     18.49 o
   6  12   7       31.67       38.15     12.49 o
   7  12   7      227.67      205.33     68.66 o
   8  12   7       46.51       55.02     16.94 o
 -13  13   7        0.92       46.87     30.37 o
 -11  13   7       88.95       79.88     26.41 o
 -10  13   7       68.99       35.14     22.79 o
  -9  13   7       63.22       54.67     16.81 o
  -8  13   7      103.72      109.11     19.64 o
  -7  13   7        0.41        5.78     13.76 o
  -6  13   7       40.95       -2.65     21.57 o
  -5  13   7        0.30      -26.38     13.19 o
  -4  13   7        0.72        3.61     16.49 o
  -3  13   7        0.04       -7.72     16.06 o
  -2  13   7      350.13      287.55     32.40 o
  -1  13   7       37.28       41.41     25.68 o
   0  13   7      316.57      291.61     24.08 o
   1  13   7        2.33        7.08     11.15 o
   2  13   7      250.11      242.07     20.45 o
   3  13   7        8.77       -4.79     10.03 o
   4  13   7       63.59       39.11     12.03 o
   5  13   7       60.23       57.30     13.09 o
   6  13   7      147.07      148.80     20.47 o
   7  13   7       25.48       45.33     14.74 o
 -10  14   7       17.58       13.97     17.83 o
  -9  14   7        0.36        1.61     13.28 o
  -8  14   7        0.93        6.18     13.06 o
  -7  14   7       16.01       17.21     13.80 o
  -6  14   7       60.46       80.20     16.99 o
  -5  14   7      353.89      318.57     35.66 o
  -4  14   7        5.27       11.38     16.95 o
  -3  14   7       69.86       48.97     19.38 o
  -2  14   7       35.70       21.07     16.93 o
  -1  14   7     2341.00     2352.03     77.83 o
   0  14   7       11.24       30.71     23.11 o
   1  14   7      551.41      476.57     29.37 o
   2  14   7        6.16       15.00     12.54 o
   3  14   7       67.54       66.12     13.71 o
   4  14   7       33.58       26.46     20.47 o
   5  14   7        5.65      -11.44     14.85 o
 -11  15   7       31.41       80.76     41.37 o
 -10  15   7      262.86      242.51     54.80 o
  -9  15   7        0.24       -1.39     26.74 o
  -8  15   7       50.56       59.90     18.09 o
  -7  15   7      121.06       98.50     19.90 o
  -6  15   7      274.32      303.65     39.79 o
  -5  15   7      140.96      143.97     29.98 o
  -4  15   7     1102.27     1147.15     59.75 o
  -3  15   7       65.11       64.01     23.69 o
  -2  15   7      133.57      118.46     24.26 o
  -1  15   7       94.71       67.44     39.17 o
   0  15   7       92.43      138.42     29.27 o
   1  15   7      133.62      120.24     22.15 o
   2  15   7       44.37       43.65     17.34 o
   3  15   7        2.21        3.11     17.72 o
   4  15   7      203.51      288.28     26.41 o
   5  15   7       54.17       47.09     15.40 o
 -10  16   7       81.44      125.22     46.65 o
  -9  16   7       48.62      117.95     43.57 o
  -8  16   7      250.94      244.40     38.51 o
  -7  16   7     1034.04     1118.64     53.51 o
  -6  16   7       54.09       62.29     24.28 o
  -5  16   7       44.65       31.63     60.96 o
  -4  16   7      745.27      730.08     51.65 o
  -3  16   7      364.72      405.22     40.54 o
  -2  16   7        6.30        8.69     17.98 o
  -1  16   7        9.60       21.03     18.60 o
   0  16   7       69.23       31.80     19.93 o
   1  16   7      124.59      150.22     36.09 o
   2  16   7       63.47       65.58     21.79 o
   3  16   7      516.96      600.33     39.39 o
  -9  17   7      275.87      387.31     64.48 o
  -8  17   7        7.50       20.91     31.25 o
  -7  17   7      381.47      372.14     36.23 o
  -6  17   7      172.00      126.16     24.34 o
  -5  17   7       10.65        3.96     22.67 o
  -4  17   7       93.75       44.89     31.69 o
  -3  17   7        1.60      -17.16     20.03 o
  -2  17   7       13.87       18.71     24.43 o
  -1  17   7       33.70       38.95     23.11 o
   0  17   7      135.07      169.89     33.45 o
   1  17   7       30.14        9.46     20.69 o
   2  17   7      693.64      801.69     50.61 o
  -6  18   7       49.37       79.66     40.05 o
  -5  18   7       14.07       -2.64     25.97 o
  -4  18   7        9.46       71.08     31.91 o
  -3  18   7     1000.19      898.52     69.98 o
  -2  18   7       79.52       96.83     33.45 o
  -1  18   7      295.28      247.79     41.37 o
   0 -19   8       74.53       90.67     35.43 o
   1 -19   8       16.53       54.14     33.89 o
   2 -19   8       70.34       72.74     39.72 o
   3 -19   8      316.13      387.51     43.24 o
   4 -19   8      184.99      195.61     40.16 o
   5 -19   8      379.29      412.09     46.29 o
   6 -19   8       67.43       86.72     45.22 o
  -2 -18   8      154.54      161.09     39.83 o
  -1 -18   8      112.70       73.72     33.01 o
   0 -18   8        1.06      -12.62     15.84 o
   1 -18   8        2.48       23.04     25.95 o
   2 -18   8      331.06      384.76     28.91 o
   3 -18   8        9.58       34.06     19.10 o
   4 -18   8      945.39      951.59     52.43 o
   5 -18   8      186.31      263.52     39.35 o
   6 -18   8      145.20      214.51     36.56 o
   7 -18   8      497.92      484.24     59.67 o
   8 -18   8        0.16        9.53     22.32 o
   9 -18   8       44.32       58.15     24.86 o
  -4 -17   8        2.24       -4.40     20.69 o
  -3 -17   8      146.48      151.84     37.41 o
  -2 -17   8       29.55       39.61     30.59 o
  -1 -17   8      404.40      300.39     46.87 o
   0 -17   8      108.60      139.32     17.98 o
   1 -17   8     3890.10     4038.89     81.19 o
   2 -17   8      204.35      233.98     22.42 o
   3 -17   8       71.56       53.67     22.33 o
   4 -17   8      285.06      298.04     24.49 o
   5 -17   8      138.20      170.54     22.20 o
   6 -17   8       13.99        9.78     11.77 o
   7 -17   8        8.45       -6.87     11.83 o
   8 -17   8       19.11       -7.00     79.99 o
   9 -17   8        9.01       28.50     23.73 o
  10 -17   8      486.42      572.46     48.35 o
  -6 -16   8       36.06       30.15     25.09 o
  -5 -16   8        0.10      -26.41     20.47 o
  -4 -16   8        4.98       32.13     25.09 o
  -3 -16   8      379.29      350.04     98.48 o
  -2 -16   8     3646.04     3739.41    116.19 o
  -1 -16   8      573.54      602.90     38.61 o
   0 -16   8      187.36      175.78     18.07 o
   1 -16   8      619.65      666.03     29.50 o
   2 -16   8       21.52       28.11     11.47 o
   3 -16   8      134.88      138.56     16.33 o
   4 -16   8      385.68      378.66     25.36 o
   5 -16   8      100.97      101.28     14.90 o
   6 -16   8        7.40       10.37     10.91 o
   7 -16   8      112.68      142.02     17.38 o
   8 -16   8       14.42       -9.42     11.71 o
   9 -16   8      510.13      509.96     30.43 o
  10 -16   8      105.46      112.64     20.42 o
  11 -16   8        6.40       31.00     24.18 o
  -7 -15   8       22.90       43.57     28.39 o
  -6 -15   8      106.70      158.01     35.87 o
  -5 -15   8      733.90      691.00     60.08 o
  -4 -15   8      139.69      174.08     29.31 o
  -3 -15   8        9.69       28.76     20.14 o
  -2 -15   8      170.36      142.29     27.80 o
  -1 -15   8      259.65      258.30     19.38 o
   0 -15   8       16.64       19.49     15.57 o
   1 -15   8      248.49      182.00     17.90 o
   2 -15   8      527.48      563.69     25.28 o
   3 -15   8       53.89       86.33     13.31 o
   4 -15   8      269.40      266.13     19.37 o
   5 -15   8       17.21       25.03      9.96 o
   6 -15   8      451.79      484.14     24.60 o
   7 -15   8        3.56       13.73     10.91 o
   8 -15   8      410.21      388.22     26.00 o
   9 -15   8       15.33       32.03     14.22 o
  10 -15   8       71.25       49.45     14.73 o
  11 -15   8       31.18       50.83     24.36 o
  12 -15   8       72.20       97.51     38.73 o
  -8 -14   8      315.46      328.33     47.75 o
  -7 -14   8       97.89      119.93     34.99 o
  -6 -14   8       48.98       14.48     20.69 o
  -5 -14   8       77.39      113.16     24.93 o
  -4 -14   8        9.69        1.80     15.93 o
  -3 -14   8       72.68       63.93     21.37 o
  -2 -14   8      274.74      265.74     20.30 o
  -1 -14   8        9.17       16.32     10.51 o
   0 -14   8     1536.75     1454.43     42.15 o
   1 -14   8      100.68      124.99     18.93 o
   2 -14   8       17.22       22.16     10.78 o
   3 -14   8      813.29      812.08     28.29 o
   4 -14   8      397.96      404.83     19.30 o
   5 -14   8       18.41       18.19      9.10 o
   6 -14   8        9.68       18.25      9.31 o
   7 -14   8        4.35       -6.05      9.23 o
   8 -14   8      291.03      299.48     22.47 o
   9 -14   8        0.03       -7.39      9.14 o
  10 -14   8       73.17       90.32     13.75 o
  11 -14   8        1.90       -8.39     12.19 o
  12 -14   8       41.67       49.09     17.87 o
  -9 -13   8        0.01       10.12     25.75 o
  -8 -13   8        2.69       11.66     24.87 o
  -7 -13   8      327.83      385.30     48.52 o
  -6 -13   8       57.03       83.11     23.60 o
  -5 -13   8      212.93      189.61     28.52 o
  -4 -13   8       91.48       93.18     21.33 o
  -3 -13   8      116.14       69.43     21.26 o
  -2 -13   8      206.38      213.33     15.93 o
  -1 -13   8      294.16      350.12     19.98 o
   0 -13   8      318.99      363.85     20.37 o
   1 -13   8        1.99       16.28      9.59 o
   2 -13   8      106.00      112.04     13.26 o
   3 -13   8      163.94      177.00     12.78 o
   4 -13   8      112.44      112.82     11.50 o
   5 -13   8      502.07      539.59     21.86 o
   6 -13   8      168.45      171.99     15.64 o
   7 -13   8       11.48        9.14      6.59 o
   8 -13   8      275.62      280.70     16.16 o
   9 -13   8       98.61      120.41     15.21 o
  10 -13   8        9.78        6.87      9.98 o
  11 -13   8       22.13       43.85     15.42 o
  12 -13   8       37.55       41.54     22.96 o
  13 -13   8       14.50        5.38     15.60 o
 -10 -12   8       90.87      184.85     40.27 o
  -9 -12   8        1.21      -33.89     16.94 o
  -8 -12   8       67.69       87.58     30.59 o
  -7 -12   8        1.33       23.29     29.71 o
  -6 -12   8      258.53      232.90     29.92 o
  -5 -12   8       41.12       24.47     16.49 o
  -4 -12   8     1373.49     1413.84     58.90 o
  -3 -12   8       27.98       25.87     11.80 o
  -2 -12   8     1101.74     1092.66     35.70 o
  -1 -12   8       15.22       -5.26      7.85 o
   0 -12   8      628.12      610.96     24.07 o
   1 -12   8       35.46       43.32     10.80 o
   2 -12   8     1226.48     1178.73     28.63 o
   3 -12   8       74.33       87.98     10.28 o
   4 -12   8     3142.22     3003.14     46.07 o
   5 -12   8      209.71      207.42     13.67 o
   6 -12   8        0.42       17.78      8.87 o
   7 -12   8      334.88      354.29     18.58 o
   8 -12   8       30.04       42.22      9.79 o
   9 -12   8      495.79      493.54     20.58 o
  10 -12   8       37.07       47.81     13.07 o
  11 -12   8      288.49      253.87     37.58 o
  12 -12   8        1.75       18.95     14.01 o
  13 -12   8       90.70      123.04     23.80 o
 -10 -11   8       86.87       63.82     32.13 o
  -9 -11   8      104.66       41.81     27.07 o
  -8 -11   8        0.56       40.27     26.41 o
  -7 -11   8      140.89      188.81     34.99 o
  -6 -11   8       30.13       47.75     23.99 o
  -5 -11   8      104.17       98.28     51.16 o
  -4 -11   8      487.29      444.57     22.24 o
  -3 -11   8     1257.44     1246.76     72.33 o
  -2 -11   8      322.03      294.18     16.64 o
  -1 -11   8      109.90       98.94     11.98 o
   0 -11   8      799.72      798.37     26.18 o
   1 -11   8     2527.04     2323.65     41.65 o
   2 -11   8      981.88      954.03     22.68 o
   3 -11   8       12.30       28.21      8.10 o
   4 -11   8       11.53       16.81      5.88 o
   5 -11   8        0.61        5.42      7.05 o
   6 -11   8     1246.35     1232.11     24.72 o
   7 -11   8      282.52      293.86     13.97 o
   8 -11   8      214.72      213.32     14.63 o
   9 -11   8       12.14       27.78      9.64 o
  10 -11   8      227.42      263.95     19.21 o
  11 -11   8       25.78       33.31     12.12 o
  12 -11   8       20.79       33.14     24.78 o
  13 -11   8      112.41      109.38     17.11 o
  14 -11   8        0.33      -34.70     17.35 o
 -11 -10   8        5.26       52.60     29.27 o
 -10 -10   8       19.11       66.68     29.49 o
  -9 -10   8       50.58      131.82     33.01 o
  -8 -10   8     1411.59     1234.11     74.60 o
  -7 -10   8       63.91       80.76     27.51 o
  -6 -10   8       28.02       47.90     27.40 o
  -5 -10   8        0.05        8.48      9.59 o
  -4 -10   8       80.63       65.40     10.42 o
  -3 -10   8     1087.30     1058.27     25.96 o
  -2 -10   8     1093.99     1011.20     27.28 o
  -1 -10   8     1073.00     1050.44     28.23 o
   0 -10   8      383.19      343.85     15.32 o
   1 -10   8      425.51      424.61     17.09 o
   2 -10   8     1228.86     1128.24     23.61 o
   3 -10   8      463.66      424.37     12.40 o
   4 -10   8       31.24       43.56      6.94 o
   5 -10   8      109.60      117.88      9.50 o
   6 -10   8      141.83      136.78     11.15 o
   7 -10   8      123.48      130.52     10.60 o
   8 -10   8       39.12       48.54      9.73 o
   9 -10   8       70.46       68.28     12.49 o
  10 -10   8        7.32       24.61     10.93 o
  11 -10   8       15.12       18.06     10.93 o
  12 -10   8      248.31      216.90     20.14 o
  13 -10   8        1.91       38.10     23.18 o
  14 -10   8        0.78       63.60     33.45 o
 -12  -9   8        3.35       21.35     27.07 o
 -11  -9   8        4.12       31.03     25.09 o
 -10  -9   8      189.23      178.00     22.39 o
  -9  -9   8      520.27      474.79     28.98 o
  -8  -9   8      180.69      178.69     20.25 o
  -7  -9   8       41.59       58.33     13.42 o
  -6  -9   8      215.79      208.78     17.79 o
  -5  -9   8     2510.24     2396.17     52.68 o
  -4  -9   8      689.18      668.80     24.56 o
  -3  -9   8      339.67      322.17     17.19 o
  -2  -9   8      253.39      243.73     13.85 o
  -1  -9   8     3063.86     3209.81     47.52 o
   0  -9   8        1.02       -5.99      5.67 o
   1  -9   8      305.46      263.28     12.28 o
   2  -9   8      673.67      682.14     13.99 o
   3  -9   8     1454.50     1590.89     22.79 o
   4  -9   8       13.12        9.03      5.41 o
   5  -9   8      165.75      179.90      9.41 o
   6  -9   8      775.22      754.17     17.01 o
   7  -9   8      276.73      305.44     13.44 o
   8  -9   8      677.94      707.93     20.24 o
   9  -9   8       11.79        5.03      7.91 o
  10  -9   8      112.92      151.63     15.11 o
  11  -9   8       11.63       -1.73     18.55 o
  12  -9   8       12.57       20.11     11.40 o
  13  -9   8       93.87      108.46     24.07 o
  14  -9   8       97.74      129.18     40.71 o
 -12  -8   8        0.02       32.79     27.07 o
 -11  -8   8       21.41       40.27     31.03 o
 -10  -8   8       85.39      146.24     27.18 o
  -9  -8   8      118.02      153.24     27.62 o
  -8  -8   8     1956.56     1947.26     55.89 o
  -7  -8   8       61.93       85.21     14.33 o
  -6  -8   8      116.36      114.09     13.18 o
  -5  -8   8        4.73       13.13      8.45 o
  -4  -8   8      667.38      627.19     30.86 o
  -3  -8   8        1.23        6.01      5.95 o
  -2  -8   8     1931.18     1912.98     36.83 o
  -1  -8   8        0.76        2.08      4.59 o
   0  -8   8      340.65      407.37     12.50 o
   1  -8   8       14.31        7.27      3.63 o
   2  -8   8      781.05      688.38     13.58 o
   3  -8   8       20.79       12.30      4.56 o
   4  -8   8     1815.66     1971.01     26.13 o
   5  -8   8       28.73       22.41      5.36 o
   6  -8   8        7.34       19.59      5.50 o
   7  -8   8      263.73      269.15     11.79 o
   8  -8   8       89.35       92.94      9.06 o
   9  -8   8      235.13      263.39     14.92 o
  10  -8   8      533.13      509.33     20.75 o
  11  -8   8        7.85       10.81      9.01 o
  12  -8   8       80.81       71.88     17.29 o
  13  -8   8       20.79       41.21     34.92 o
  14  -8   8       96.23       80.10     38.51 o
 -13  -7   8       23.25        2.20     27.07 o
 -12  -7   8        0.33       47.97     30.15 o
 -11  -7   8      101.18      152.94     37.19 o
 -10  -7   8       20.27       33.01     24.87 o
  -9  -7   8     1425.18     1323.45     46.87 o
  -8  -7   8       79.52       86.87     19.59 o
  -7  -7   8     1806.62     1810.94     45.50 o
  -6  -7   8       39.28       40.93     10.57 o
  -5  -7   8        2.63       -0.62      7.16 o
  -4  -7   8       13.90       27.72      8.96 o
  -3  -7   8        4.55        3.20      4.81 o
  -2  -7   8        2.60        1.49      4.12 o
  -1  -7   8      489.18      486.89     12.83 o
   0  -7   8        2.53        1.48      3.10 o
   1  -7   8     8291.31     9125.00     79.31 o
   2  -7   8      265.12      279.48      8.93 o
   3  -7   8       46.59       51.51      5.39 o
   4  -7   8     1247.97     1186.79     18.61 o
   5  -7   8      501.93      491.81     12.01 o
   6  -7   8       15.74       19.70      5.10 o
   7  -7   8       12.87        7.83      5.23 o
   8  -7   8        5.93       10.47      6.21 o
   9  -7   8     1246.30     1197.94     26.73 o
  10  -7   8       11.05       15.70      8.05 o
  11  -7   8       21.22       41.45     10.87 o
  12  -7   8       13.37       12.56     10.35 o
  13  -7   8        0.50       28.46     13.33 o
  14  -7   8      430.33      353.86     51.49 o
  15  -7   8       12.16       36.97     33.23 o
 -13  -6   8        0.43        8.36     26.63 o
 -12  -6   8      460.05      398.75     54.58 o
 -11  -6   8        6.07      -14.96     21.57 o
 -10  -6   8     1384.02     1362.19     81.42 o
  -9  -6   8        4.98       12.32     21.13 o
  -8  -6   8       35.98       39.24     12.66 o
  -7  -6   8       38.24       34.94     10.48 o
  -6  -6   8      889.75      911.19     29.12 o
  -5  -6   8        7.87       -3.17      6.79 o
  -4  -6   8      199.26      185.91      9.71 o
  -3  -6   8        0.57        3.81      4.38 o
  -2  -6   8     1346.73     1620.19     30.60 o
  -1  -6   8      111.36      108.09      6.83 o
   0  -6   8     5225.34     5952.22     54.13 o
   1  -6   8      115.61      126.53      6.34 o
   2  -6   8       53.56      146.88      6.95 o
   3  -6   8        9.52        9.02      3.79 o
   4  -6   8       11.68       16.79      4.20 o
   5  -6   8      167.44      185.63      7.97 o
   6  -6   8      667.43      608.80     17.78 o
   7  -6   8       65.27       82.27      6.74 o
   8  -6   8     3183.15     2986.62     43.32 o
   9  -6   8      356.49      329.34     14.82 o
  10  -6   8        4.43       29.64      9.63 o
  11  -6   8      192.84      199.08     16.33 o
  12  -6   8      470.49      542.28     30.28 o
  13  -6   8       26.67       43.20     14.40 o
  14  -6   8       29.19       17.70     18.41 o
  15  -6   8        8.04        5.56     22.52 o
 -14  -5   8        0.87       55.02     31.25 o
 -13  -5   8      530.62      657.55     69.98 o
 -12  -5   8       21.99       73.28     31.91 o
 -11  -5   8      528.13      582.95     59.86 o
 -10  -5   8        0.50       -5.28     17.83 o
  -9  -5   8      467.12      485.68     48.63 o
  -8  -5   8       94.39      110.17     14.50 o
  -7  -5   8      873.79      852.30     29.71 o
  -6  -5   8       25.86       25.86      9.59 o
  -5  -5   8     3302.43     3737.60    102.28 o
  -4  -5   8        9.07        6.50      4.70 o
  -3  -5   8    15877.65    16811.65    163.75 o
  -2  -5   8      165.01      150.10      7.71 o
  -1  -5   8     4365.74     5542.79     55.70 o
   0  -5   8       16.37       34.36      3.98 o
   1  -5   8      135.97      173.73      7.12 o
   2  -5   8        0.54        6.16      3.93 o
   3  -5   8     5077.71     5253.19     49.55 o
   4  -5   8      128.95      118.93      6.05 o
   5  -5   8       16.75       58.43      5.09 o
   6  -5   8     2515.33     2562.34     31.36 o
   7  -5   8      285.74      254.21      9.92 o
   8  -5   8        0.48        4.84      5.65 o
   9  -5   8      672.36      650.54     22.46 o
  10  -5   8      128.41      106.96     12.42 o
  11  -5   8       26.90        9.77      7.83 o
  12  -5   8       59.17       62.50     14.83 o
  13  -5   8       72.95       70.14     22.74 o
  14  -5   8        5.65      -13.35     15.54 o
  15  -5   8      143.10      254.59    158.45 o
 -14  -4   8        0.46      -23.33     24.43 o
 -13  -4   8       83.87      101.89     35.21 o
 -12  -4   8      445.90      451.79     57.44 o
 -11  -4   8       43.78       10.34     21.79 o
 -10  -4   8      143.08      137.76     33.45 o
  -9  -4   8       81.99      136.66     31.91 o
  -8  -4   8        3.54        6.81     15.93 o
  -7  -4   8       95.37      147.23     20.39 o
  -6  -4   8       49.40       72.31     16.49 o
  -5  -4   8       32.60       21.90      7.01 o
  -4  -4   8     6522.52     7210.92     83.52 o
  -3  -4   8      398.75      400.50     10.24 o
  -2  -4   8      834.30      857.27     14.43 o
  -1  -4   8       53.70       49.79      4.58 o
   0  -4   8     7852.66     8084.97     81.97 o
   1  -4   8     1648.13     1684.51     21.34 o
   2  -4   8     5690.00     6117.49     54.64 o
   3  -4   8     1151.39     1112.27     16.23 o
   4  -4   8     8523.15     8999.09     73.33 o
   5  -4   8     1537.50     1549.68     18.83 o
   6  -4   8      140.13      139.58      5.79 o
   7  -4   8      632.51      630.41     13.01 o
   8  -4   8        7.25       21.28     10.27 o
   9  -4   8      320.94      343.94     16.89 o
  10  -4   8       46.90       25.16      7.64 o
  11  -4   8      269.83      270.11     19.34 o
  12  -4   8      450.80      454.42     27.16 o
  13  -4   8       66.64       90.45     19.02 o
  14  -4   8        0.30      -20.51     38.95 o
  15  -4   8       50.82       44.67     36.97 o
 -14  -3   8        7.10       -8.14     28.39 o
 -13  -3   8      129.35      209.28     45.77 o
 -12  -3   8        0.29       40.93     28.39 o
 -11  -3   8       11.90       26.19     23.99 o
 -10  -3   8        0.90       16.89     15.37 o
  -9  -3   8     3025.06     3078.13     70.54 o
  -8  -3   8       27.56       19.56     12.16 o
  -7  -3   8      733.84      851.14     31.67 o
  -6  -3   8      118.19      103.40     13.08 o
  -5  -3   8      235.70      261.76     13.21 o
  -4  -3   8       98.28       85.99      4.85 o
  -3  -3   8    11059.36    11296.44    123.14 o
  -2  -3   8      351.32      357.12      9.90 o
  -1  -3   8    17489.06    17656.24    168.10 o
   0  -3   8      326.28      275.25     10.49 o
   1  -3   8     2492.57     2680.45     28.47 o
   2  -3   8      531.44      502.61      8.91 o
   3  -3   8     6286.80     6004.31     52.72 o
   4  -3   8      671.79      664.44      9.77 o
   5  -3   8      812.60      888.62     13.35 o
   6  -3   8       69.22       51.64      5.17 o
   7  -3   8       17.74        8.31      4.92 o
   8  -3   8        2.18        5.57      6.35 o
   9  -3   8      195.92      180.66     14.69 o
  10  -3   8       72.38       64.22     11.40 o
  11  -3   8       33.25       34.64     10.35 o
  12  -3   8       87.90       98.14     23.28 o
  13  -3   8       38.47       34.81     23.22 o
  14  -3   8       79.14       61.18     31.91 o
  15  -3   8      377.08      411.74     67.12 o
 -14  -2   8       55.29       88.03     38.07 o
 -13  -2   8       48.60       76.36     34.11 o
 -12  -2   8     1435.96     1391.24     63.27 o
 -11  -2   8       55.87       57.12     18.85 o
 -10  -2   8       14.02        5.01     15.07 o
  -9  -2   8        1.85        4.41     11.84 o
  -8  -2   8      348.27      368.74     42.77 o
  -7  -2   8       31.77       28.08      6.58 o
  -6  -2   8     3797.97     3608.93     70.02 o
  -5  -2   8      415.95      457.45     24.59 o
  -4  -2   8     1597.25     1942.21     27.28 o
  -3  -2   8       17.11       18.98      4.57 o
  -2  -2   8     6616.97     7360.82     85.83 o
  -1  -2   8      890.53      815.93     14.60 o
   0  -2   8    71151.56    74991.98    654.87 o
   1  -2   8     1700.45     1584.81     20.77 o
   2  -2   8     2084.85     2235.92     21.94 o
   3  -2   8      407.29      408.58     10.07 o
   4  -2   8       44.75       43.96      6.25 o
   5  -2   8      847.32      937.44     30.42 o
   6  -2   8     1271.87     1198.88     21.15 o
   7  -2   8      181.97      204.45     10.31 o
   8  -2   8       78.30       58.35     10.35 o
   9  -2   8      116.03      122.22     13.12 o
  10  -2   8       76.56       67.99     11.42 o
  11  -2   8       35.11       23.71     13.04 o
  12  -2   8      325.84      385.31     49.84 o
  13  -2   8       31.07        2.02     16.16 o
  14  -2   8      123.72      147.88     44.89 o
 -15  -1   8      101.16      104.60     28.88 o
 -14  -1   8       10.49       -5.53     19.46 o
 -13  -1   8      337.44      313.97     56.56 o
 -12  -1   8        0.34       -2.72     17.31 o
 -11  -1   8        7.49       -2.43     16.28 o
 -10  -1   8      270.26      269.66     23.20 o
  -9  -1   8       79.15      100.58     23.81 o
  -8  -1   8       88.98       93.01     13.34 o
  -7  -1   8     2481.87     2509.73     42.46 o
  -6  -1   8      237.03      251.18     11.58 o
  -5  -1   8     1237.14     1350.01     19.55 o
  -4  -1   8       92.90       92.60      6.48 o
  -3  -1   8      197.39      167.82      7.68 o
  -2  -1   8       78.29       63.66      5.95 o
  -1  -1   8      354.72      374.82     10.84 o
   0  -1   8        0.28       -3.73      3.26 o
   1  -1   8       56.77       65.50      4.89 o
   2  -1   8       47.76       33.22      4.02 o
   3  -1   8     8175.15     8741.15     85.12 o
   4  -1   8        2.34        6.00      4.07 o
   5  -1   8     2163.14     2145.10     28.45 o
   6  -1   8      242.61      252.23     12.13 o
   7  -1   8      848.78      843.64     24.22 o
   8  -1   8       11.80       15.40      7.88 o
   9  -1   8      189.65      169.40     16.23 o
  10  -1   8      111.73       90.17     13.80 o
  11  -1   8       25.21       32.38     15.24 o
  12  -1   8       24.07       44.65     30.26 o
  13  -1   8        0.87       -4.67     15.10 o
  14  -1   8        4.12       20.47     26.63 o
 -15   0   8        7.57       -8.93     50.50 o
 -14   0   8        7.13       -2.46     21.70 o
 -13   0   8       86.74      111.92     25.51 o
 -12   0   8       74.62       28.92     27.73 o
 -11   0   8      109.39      120.27     23.34 o
 -10   0   8       43.03       32.61     12.26 o
  -9   0   8       14.01        6.40      7.99 o
  -8   0   8     1540.42     1507.02     39.02 o
  -7   0   8       49.41       55.28      7.82 o
  -6   0   8     1035.72     1208.33     22.11 o
  -5   0   8       66.38       59.32      5.09 o
  -4   0   8     5368.32     6012.66     63.28 o
  -3   0   8       21.77       13.44      5.92 o
  -2   0   8     1453.22     1453.15     21.82 o
  -1   0   8        2.93       -5.02      3.08 o
   0   0   8     2480.52     2811.97     31.06 o
   1   0   8      434.44      393.07      9.42 o
   2   0   8     2541.58     2411.30     26.34 o
   3   0   8       39.70       45.82      3.65 o
   4   0   8     2293.89     2735.80     35.54 o
   5   0   8      380.26      421.92     11.95 o
   6   0   8      228.16      234.50     17.26 o
   7   0   8       22.03       19.73      7.17 o
   8   0   8      108.91       95.64     12.09 o
   9   0   8      233.55      211.79     17.07 o
  10   0   8     1142.69     1066.95     41.48 o
  11   0   8       93.36      106.93     21.32 o
  12   0   8       32.54       53.53     19.35 o
  13   0   8        0.37       13.59     16.69 o
  14   0   8       51.19       -1.32     27.29 o
 -15   1   8       35.24       74.38     39.17 o
 -14   1   8        4.38      -46.37     41.59 o
 -13   1   8       53.81       79.80     55.79 o
 -12   1   8        1.37       14.62     14.25 o
 -11   1   8     1147.59     1118.03     58.59 o
 -10   1   8       72.59       80.97     11.15 o
  -9   1   8      303.55      310.59     20.86 o
  -8   1   8       41.64       40.54      9.53 o
  -7   1   8      906.76     1004.28     24.47 o
  -6   1   8       10.25        3.26      3.99 o
  -5   1   8     1549.19     1709.48     25.99 o
  -4   1   8      594.25      590.92     13.48 o
  -3   1   8     1131.70     1061.05     24.83 o
  -2   1   8       29.69       28.29      4.37 o
  -1   1   8       11.63        6.95      5.27 o
   0   1   8        2.17       -0.88      3.78 o
   1   1   8      125.72      137.17      5.46 o
   2   1   8      192.04      189.07      7.15 o
   3   1   8     7637.08     7955.68     92.78 o
   4   1   8      121.18      137.40      6.94 o
   5   1   8      812.88      854.77     17.65 o
   6   1   8       75.84       90.26     11.04 o
   7   1   8      672.00      684.77     18.21 o
   8   1   8        4.63        2.43      7.31 o
   9   1   8      103.61       57.06     11.01 o
  10   1   8       92.34       88.80     15.64 o
  11   1   8      126.87      120.11     21.63 o
  12   1   8       95.27      126.13     42.14 o
  13   1   8      249.28      223.36     46.43 o
  14   1   8       71.80      119.05     39.39 o
 -15   2   8        0.43      -29.93     32.35 o
 -14   2   8       27.93       -5.72     32.79 o
 -13   2   8      139.12      146.55     37.08 o
 -12   2   8      917.93      842.37     40.04 o
 -11   2   8      321.56      328.67     19.30 o
 -10   2   8      487.40      536.52     24.22 o
  -9   2   8        1.96       -2.02      6.66 o
  -8   2   8      106.99      109.85     10.89 o
  -7   2   8      172.88      192.09     11.40 o
  -6   2   8     2499.62     2571.29     32.12 o
  -5   2   8      357.58      350.10     10.65 o
  -4   2   8    24096.72    25502.32    230.72 o
  -3   2   8      102.94      114.54      5.60 o
  -2   2   8      129.58      140.82      6.90 o
  -1   2   8        0.36        3.90      3.37 o
   0   2   8      371.36      469.11      9.64 o
   1   2   8       35.66       37.32      4.24 o
   2   2   8       36.53       44.98      4.16 o
   3   2   8       58.82       66.79      9.74 o
   4   2   8       16.51        6.22      3.90 o
   5   2   8       33.09       23.23      6.02 o
   6   2   8     3532.79     3359.58     46.35 o
   7   2   8      364.54      342.20     16.46 o
   8   2   8     3490.56     3372.64     68.81 o
   9   2   8        1.46        0.47      7.96 o
  10   2   8      547.94      498.76     33.14 o
  11   2   8       10.28       17.36     22.89 o
  12   2   8      412.24      479.52     53.26 o
  13   2   8       48.01       97.93     31.25 o
  14   2   8        0.18       51.27     30.37 o
 -15   3   8      174.01      123.02     41.59 o
 -14   3   8        5.70       46.75     22.64 o
 -13   3   8        3.60       -3.11     17.83 o
 -12   3   8       79.33       87.06     29.08 o
 -11   3   8       83.89       60.82     13.11 o
 -10   3   8      167.33      163.49     15.57 o
  -9   3   8     3647.16     3344.41     50.88 o
  -8   3   8        7.41       -4.34      5.72 o
  -7   3   8     5292.38     5356.36     61.74 o
  -6   3   8       30.47       29.14      5.81 o
  -5   3   8     2027.10     2316.11     29.67 o
  -4   3   8       69.19       88.39      7.16 o
  -3   3   8        7.75       25.20      4.79 o
  -2   3   8       14.04        8.83      4.13 o
  -1   3   8     7550.66     8268.50     81.87 o
   0   3   8      129.11      131.99      6.66 o
   1   3   8     2907.84     3178.35     37.45 o
   2   3   8        0.81        0.49      2.53 o
   3   3   8     5613.50     5453.43     62.31 o
   4   3   8        5.15        5.22      3.71 o
   5   3   8       13.36        7.10      3.62 o
   6   3   8       21.67       30.21      5.63 o
   7   3   8      205.61      212.71     12.53 o
   8   3   8       41.82       33.59      9.02 o
   9   3   8       34.12       24.95     10.95 o
  10   3   8       30.37       19.28     12.13 o
  11   3   8      211.58      213.24     37.19 o
  12   3   8       21.85      102.33     28.17 o
  13   3   8      408.65      472.25     55.90 o
 -15   4   8       85.50      139.74     41.59 o
 -14   4   8       17.50       63.85     24.20 o
 -13   4   8        3.10       -6.31     11.97 o
 -12   4   8      555.51      573.90     29.67 o
 -11   4   8      139.71      151.05     27.29 o
 -10   4   8     1939.97     1870.46     45.33 o
  -9   4   8      225.80      222.11     15.34 o
  -8   4   8      423.67      442.28     16.82 o
  -7   4   8      454.37      447.50     14.36 o
  -6   4   8     1891.82     1975.08     29.33 o
  -5   4   8       50.88       49.70      5.07 o
  -4   4   8      597.35      781.13     17.65 o
  -3   4   8        4.24        3.84      4.39 o
  -2   4   8     2095.71     2256.96     41.15 o
  -1   4   8       51.09       47.36      4.97 o
   0   4   8    30550.12    32405.75    273.32 o
   1   4   8      114.82      117.74      6.82 o
   2   4   8     3387.25     3720.21     36.35 o
   3   4   8       20.54       19.28      3.64 o
   4   4   8     1773.28     1788.04     25.79 o
   5   4   8        1.82       -3.53      3.71 o
   6   4   8      135.63      163.96      9.60 o
   7   4   8        1.74        2.38      5.33 o
   8   4   8     1656.04     1587.37     43.82 o
   9   4   8      212.93      213.73     25.96 o
  10   4   8     1069.90     1076.99     64.26 o
  11   4   8       10.27        9.90     18.49 o
  12   4   8       18.19       41.81     23.99 o
  13   4   8       52.87       25.97     25.97 o
 -15   5   8      629.74      562.92     62.28 o
 -14   5   8        6.11        1.76     26.41 o
 -13   5   8      177.84      239.66     22.15 o
 -12   5   8       28.37       27.00     13.35 o
 -11   5   8      471.17      454.41     53.26 o
 -10   5   8      395.05      359.18     22.74 o
  -9   5   8     1283.43     1261.02     35.09 o
  -8   5   8        0.08       -7.65      5.99 o
  -7   5   8      219.10      240.73     12.78 o
  -6   5   8       56.69       53.03      7.56 o
  -5   5   8      118.41      224.34     10.06 o
  -4   5   8       81.55       95.60      9.05 o
  -3   5   8     1826.09     1786.00     31.38 o
  -2   5   8       42.34       39.36      6.29 o
  -1   5   8     7009.90     7529.32     71.88 o
   0   5   8        6.74        5.47      3.85 o
   1   5   8     7491.57     7347.63     70.54 o
   2   5   8       52.07       55.10      7.30 o
   3   5   8      634.82      620.66     20.34 o
   4   5   8        6.98        5.68      3.31 o
   5   5   8     1558.24     1537.18     24.56 o
   6   5   8       66.58       59.87     14.88 o
   7   5   8     5035.38     4900.83     92.97 o
   8   5   8      157.89      125.69     26.74 o
   9   5   8       28.54       58.10     20.69 o
  10   5   8       32.45       17.83     20.03 o
  11   5   8      424.98      382.47     44.45 o
  12   5   8       10.29       29.05     23.55 o
 -15   6   8       67.49      131.16     40.93 o
 -14   6   8      408.30      397.61     31.26 o
 -13   6   8      256.49      281.70     25.52 o
 -12   6   8      141.87      200.23     28.22 o
 -11   6   8        9.59       19.06     10.22 o
 -10   6   8      649.19      547.18     27.41 o
  -9   6   8        1.33        7.29      8.75 o
  -8   6   8        0.43        2.39      7.61 o
  -7   6   8       42.47       47.87      8.25 o
  -6   6   8      298.97      230.12     11.85 o
  -5   6   8      361.92      322.13     14.47 o
  -4   6   8      555.97      674.31     23.09 o
  -3   6   8      408.28      406.40     16.18 o
  -2   6   8        7.49       42.63      4.75 o
  -1   6   8        0.32       -0.04      3.48 o
   0   6   8      265.21      355.31     10.06 o
   1   6   8       75.73       76.57      4.35 o
   2   6   8     1927.56     2028.75     40.44 o
   3   6   8        1.60       -2.29      4.96 o
   4   6   8      280.05      305.70     27.13 o
   5   6   8       11.23       14.29      5.80 o
   6   6   8      104.45       82.27     10.24 o
   7   6   8       31.53       37.16     25.20 o
   8   6   8      436.33      422.29     30.01 o
   9   6   8       16.97       46.21     19.37 o
  10   6   8     1161.16     1210.35     65.80 o
  11   6   8      193.00      197.62     35.21 o
  12   6   8       75.41       48.41     25.75 o
 -15   7   8        4.14       42.35     19.04 o
 -14   7   8      144.15      188.55     34.55 o
 -13   7   8        3.33        2.25     13.17 o
 -12   7   8       61.78       68.64     20.83 o
 -11   7   8        8.35       15.37     18.25 o
 -10   7   8      271.81      235.53     20.00 o
  -9   7   8      826.50      725.65     42.26 o
  -8   7   8       12.27       19.21      8.74 o
  -7   7   8      130.53      110.33      9.75 o
  -6   7   8      149.25      179.91     14.27 o
  -5   7   8      447.72      393.79     17.94 o
  -4   7   8        2.89        3.36      6.29 o
  -3   7   8        0.38       10.68      6.19 o
  -2   7   8      243.00      240.17     10.52 o
  -1   7   8      935.78      964.13     20.16 o
   0   7   8       50.19       55.26      5.31 o
   1   7   8      492.82      474.74     10.56 o
   2   7   8        0.03       -2.02      6.91 o
   3   7   8      318.38      346.38     20.35 o
   4   7   8        0.37        6.27      7.82 o
   5   7   8      842.55      844.61     20.95 o
   6   7   8       70.66       71.38     11.21 o
   7   7   8     2085.28     2017.81     60.21 o
   8   7   8        6.32       20.25     14.96 o
   9   7   8      539.33      506.58     39.61 o
  10   7   8        2.91       -9.90     17.16 o
  11   7   8       14.20       26.41     22.67 o
  12   7   8        6.57        6.16     21.13 o
 -15   8   8       28.49       41.95     19.92 o
 -14   8   8       23.98       30.54     18.89 o
 -13   8   8        4.96       21.51     14.54 o
 -12   8   8       95.72       53.21     19.77 o
 -11   8   8       71.04       60.20     14.40 o
 -10   8   8      323.69      251.66     20.32 o
  -9   8   8        4.42        3.24      9.27 o
  -8   8   8      893.77      785.41     30.20 o
  -7   8   8        9.56        0.68     12.71 o
  -6   8   8      103.22      140.91     14.71 o
  -5   8   8       31.66       44.87      9.71 o
  -4   8   8      405.79      438.46     22.64 o
  -3   8   8      167.59      148.80      8.08 o
  -2   8   8      470.82      445.06     14.48 o
  -1   8   8      173.62      186.37     10.24 o
   0   8   8     6893.04     7473.92     77.93 o
   1   8   8       22.28       14.39      4.02 o
   2   8   8     4181.57     4155.23     77.06 o
   3   8   8        4.96       -0.16      8.46 o
   4   8   8     3770.26     3757.30    106.74 o
   5   8   8       10.46       19.71     11.71 o
   6   8   8     5804.26     5537.56    120.31 o
   7   8   8       36.00       27.69     10.57 o
   8   8   8      619.10      553.46     36.53 o
   9   8   8        5.42       13.86     15.84 o
  10   8   8      175.01      180.67     30.15 o
  11   8   8        3.55       39.39     23.33 o
 -14   9   8        0.38        1.82     16.98 o
 -13   9   8       33.21       79.93     23.44 o
 -12   9   8       80.10       97.00     17.04 o
 -11   9   8      262.78      255.00     21.21 o
 -10   9   8      126.68      113.08     14.20 o
  -9   9   8     1520.54     1350.10     33.35 o
  -8   9   8      145.16      148.27     18.44 o
  -7   9   8      216.09      251.93     19.83 o
  -6   9   8       27.54       10.08     10.86 o
  -5   9   8       33.32       30.85     23.16 o
  -4   9   8     1144.31     1061.10     34.91 o
  -3   9   8     1560.68     1625.60     42.30 o
  -2   9   8       89.31       78.97     10.14 o
  -1   9   8    15141.99    14618.68    172.16 o
   0   9   8       12.22        8.86      5.93 o
   1   9   8      370.58      350.08     11.11 o
   2   9   8       15.47       24.06     14.12 o
   3   9   8     2711.98     2391.65     66.17 o
   4   9   8      175.99      190.57     38.73 o
   5   9   8      536.45      482.13     31.86 o
   6   9   8       42.44       36.10     19.82 o
   7   9   8      113.13       89.63     29.60 o
   8   9   8       14.60       17.62     13.86 o
   9   9   8      424.28      418.48     32.24 o
  10   9   8        1.80        3.52     17.38 o
 -14  10   8        3.21       12.14     17.80 o
 -13  10   8       72.82       60.52     26.63 o
 -12  10   8      364.57      357.88     36.61 o
 -11  10   8       12.07       38.12     22.78 o
 -10  10   8      221.67      189.28     22.43 o
  -9  10   8       17.22       17.01     12.28 o
  -8  10   8       57.39       33.86     13.50 o
  -7  10   8      166.50      132.91     19.05 o
  -6  10   8      492.47      500.18     59.42 o
  -5  10   8      318.22      314.67     33.22 o
  -4  10   8      129.94      122.53     16.87 o
  -3  10   8      187.94      180.33     17.67 o
  -2  10   8       28.68       12.10      9.92 o
  -1  10   8       22.73       31.93      7.97 o
   0  10   8     3064.93     2884.89     48.42 o
   1  10   8       12.79       12.95      5.72 o
   2  10   8     3155.89     3097.00     47.95 o
   3  10   8       55.84       51.54     19.58 o
   5  10   8       74.82       56.88     24.54 o
   6  10   8      163.53      162.16     14.92 o
   7  10   8        3.11       13.78     13.64 o
   8  10   8      714.95      728.70     36.01 o
   9  10   8        0.22        6.82     14.74 o
  10  10   8      125.46      169.89     28.39 o
 -14  11   8        3.06      -12.98     24.65 o
 -13  11   8       25.02      -13.20     20.91 o
 -12  11   8      132.73      159.45     26.53 o
 -11  11   8      107.23      152.38     25.56 o
 -10  11   8       81.23       94.52     18.69 o
  -9  11   8       93.38       76.02     22.02 o
  -8  11   8      268.87      291.07     34.68 o
  -7  11   8     2992.34     2808.28     68.37 o
  -6  11   8      150.40      138.43     25.64 o
  -5  11   8      908.23      792.03     45.47 o
  -4  11   8      263.47      261.25     24.12 o
  -3  11   8     2100.97     1965.00     50.94 o
  -2  11   8        0.01        7.68     10.09 o
  -1  11   8     1042.29      993.97     33.65 o
   0  11   8      301.55      304.44     19.91 o
   1  11   8       35.61       43.87     10.12 o
   2  11   8      125.45      113.57     29.20 o
   3  11   8      100.22      136.91     37.85 o
   4  11   8       27.11        3.35     14.96 o
   5  11   8     1129.90     1169.19     88.69 o
   6  11   8       10.76        0.22     26.19 o
   7  11   8      468.08      502.77     27.11 o
   8  11   8        7.23       19.78     13.20 o
   9  11   8       13.88       17.38     16.50 o
 -13  12   8        1.04       38.45     37.30 o
 -12  12   8        8.20       -1.76     20.69 o
 -11  12   8        1.19       -7.31     15.51 o
 -10  12   8      398.00      361.20     33.44 o
  -9  12   8      130.46      139.63     20.35 o
  -8  12   8       10.36       19.86     12.80 o
  -7  12   8       21.99       14.94     12.97 o
  -6  12   8      119.35      101.20     25.10 o
  -5  12   8        0.65       36.00     19.70 o
  -4  12   8      181.45      143.07     24.76 o
  -3  12   8       63.03       36.71     15.15 o
  -2  12   8       60.26       65.46     18.28 o
  -1  12   8      430.13      415.03     27.70 o
   0  12   8       13.73       33.01     12.41 o
   1  12   8      160.35      132.25     11.21 o
   2  12   8       99.82       66.88     12.69 o
   3  12   8        9.19        5.43      9.46 o
   4  12   8        1.78        7.75     14.41 o
   5  12   8        0.74       22.89     28.83 o
   6  12   8       47.16       33.45     32.13 o
   7  12   8       13.27       11.47     10.82 o
   8  12   8       33.04       31.91     14.52 o
 -13  13   8        0.91       64.70     30.81 o
 -11  13   8        2.03      -17.61     16.72 o
 -10  13   8        8.04       33.30     15.72 o
  -9  13   8      231.37      245.16     25.37 o
  -8  13   8       49.25       55.48     15.52 o
  -7  13   8      191.79      181.66     30.47 o
  -6  13   8        4.81        4.91     23.88 o
  -5  13   8      249.54      234.48     31.10 o
  -4  13   8        3.18      -19.27     15.07 o
  -3  13   8      100.21      112.91     22.59 o
  -2  13   8      330.83      373.09     38.46 o
  -1  13   8        0.08       16.64     12.53 o
   0  13   8       20.27       10.86     12.44 o
   1  13   8      615.33      562.42     29.09 o
   2  13   8       25.55       24.47     12.87 o
   3  13   8      807.96      751.26     29.96 o
   4  13   8        0.62       29.40     14.63 o
   5  13   8     1478.64     1614.60    114.65 o
   6  13   8       41.65       42.25     37.63 o
 -11  14   8        4.76        5.06     30.81 o
 -10  14   8       22.02        8.44     16.50 o
  -9  14   8       83.90       76.09     23.80 o
  -8  14   8       77.45       63.20     17.82 o
  -7  14   8        7.08       22.64     13.96 o
  -6  14   8       13.21       15.03     20.71 o
  -5  14   8      564.18      519.87     42.62 o
  -4  14   8      248.42      261.39     31.69 o
  -3  14   8        0.21      -12.27     14.21 o
  -2  14   8      864.82      803.05    100.57 o
  -1  14   8      310.48      356.60     27.88 o
   0  14   8        3.40        5.33     12.48 o
   1  14   8       23.55       27.92     13.94 o
   2  14   8      261.24      283.02     28.99 o
   3  14   8        9.95       -5.10     11.46 o
   4  14   8      205.18      183.38     39.39 o
   5  14   8        2.69        3.96     32.57 o
 -11  15   8        4.45       29.71     35.43 o
 -10  15   8       14.90       79.22     37.41 o
  -9  15   8       23.10       11.26     45.22 o
  -8  15   8       55.80       40.81     26.33 o
  -7  15   8       37.27       54.82     19.46 o
  -6  15   8      185.49      175.43     31.16 o
  -5  15   8     1169.20     1182.27     61.65 o
  -4  15   8      453.78      453.21     41.19 o
  -3  15   8        8.52       43.55     37.19 o
  -2  15   8      178.48      228.36     31.15 o
  -1  15   8     2190.61     2164.78     77.00 o
   0  15   8        8.76        3.10     16.83 o
   1  15   8       91.27      107.67     22.23 o
   2  15   8        0.02       13.74     20.58 o
   3  15   8       49.58       36.73     15.86 o
   4  15   8       27.00       28.39     14.30 o
 -10  16   8       48.87       43.79     36.53 o
  -9  16   8        5.50       20.03     33.45 o
  -8  16   8      679.05      813.39     49.07 o
  -7  16   8      312.13      349.55     34.42 o
  -6  16   8       13.69       30.69     16.78 o
  -5  16   8       95.34      106.17     42.58 o
  -4  16   8     1080.11     1108.33     61.60 o
  -3  16   8       10.99        5.44     20.63 o
  -2  16   8      109.60       81.27     50.83 o
  -1  16   8        0.09      -13.74     25.53 o
   0  16   8       17.45       10.47     18.55 o
   1  16   8        2.32       -1.15     16.55 o
   2  16   8       13.86       20.47     18.49 o
   3  16   8        0.37       -0.88     16.06 o
  -8  17   8      311.14      200.92     51.49 o
  -7  17   8      463.54      630.26     71.08 o
  -6  17   8       19.09       21.59     18.16 o
  -5  17   8        1.59       23.11     25.31 o
  -4  17   8      145.05      113.55     35.65 o
  -3  17   8      370.31      468.95     53.26 o
  -2  17   8       14.46       22.89     24.43 o
  -1  17   8      162.52      164.17     34.77 o
   0  17   8        0.12      -34.33     17.16 o
   1  17   8        0.00      -12.32     18.49 o
  -5  18   8        2.31        9.02     27.07 o
  -4  18   8       10.35       62.06     30.15 o
  -3  18   8       77.25       67.56     31.47 o
  -2  18   8       45.12       39.83     28.17 o
   0 -19   9      155.48      147.22     43.79 o
   1 -19   9       11.88       10.34     27.73 o
   2 -19   9       91.28       88.64     26.85 o
   3 -19   9      407.78      304.30     39.98 o
   4 -19   9        2.02      -12.29     20.28 o
   5 -19   9        5.83       10.03     23.93 o
   6 -19   9       93.66      153.99     36.31 o
  -2 -18   9      337.23      287.62     48.19 o
  -1 -18   9      265.48      270.48     28.50 o
   0 -18   9        7.12       -8.36     15.78 o
   1 -18   9       42.91       36.17     15.77 o
   2 -18   9        3.19        5.28     13.61 o
   3 -18   9      687.39      765.05     50.91 o
   4 -18   9      120.43      178.45     22.98 o
   5 -18   9       65.63       65.36     27.23 o
   6 -18   9      272.05      216.14     34.19 o
   7 -18   9       33.31       83.69     29.96 o
   8 -18   9      571.14      653.35     51.42 o
  -4 -17   9       37.89       53.04     31.69 o
  -3 -17   9        3.24       24.87     25.09 o
  -2 -17   9      734.73      676.03     61.40 o
  -1 -17   9       80.73       46.99     40.38 o
   0 -17   9      927.88      932.97     48.47 o
   1 -17   9      666.09      653.52     36.07 o
   2 -17   9     1083.59     1054.82     38.81 o
   3 -17   9      617.13      663.00     32.59 o
   4 -17   9      311.06      365.35     26.59 o
   5 -17   9      240.05      271.39     24.22 o
   6 -17   9      200.26      232.48     20.49 o
   7 -17   9       10.45       -9.16     11.99 o
   8 -17   9       87.04      114.99     28.44 o
   9 -17   9       16.96       31.47     23.96 o
  10 -17   9       33.47       32.64     23.49 o
  -6 -16   9      109.24      138.86     36.53 o
  -5 -16   9      122.06      171.87     39.83 o
  -4 -16   9        8.04        8.58     23.33 o
  -3 -16   9      416.38      488.71     55.02 o
  -2 -16   9      143.80      117.86     37.41 o
  -1 -16   9      296.84      379.80     26.81 o
   0 -16   9     1238.83     1261.95     39.94 o
   1 -16   9      467.49      505.96     26.96 o
   2 -16   9       55.44       48.49     13.97 o
   3 -16   9      502.51      467.76     36.08 o
   4 -16   9       92.31      116.45     15.79 o
   5 -16   9       30.44       28.82     15.25 o
   6 -16   9       33.86       46.19     13.27 o
   7 -16   9       10.71       27.50     12.66 o
   8 -16   9        9.44       34.22     15.31 o
   9 -16   9      148.56      151.60     20.54 o
  10 -16   9       84.89       80.36     19.06 o
  11 -16   9       41.37       41.31     24.03 o
  -7 -15   9        8.19       56.56     29.71 o
  -6 -15   9      413.15      523.09     55.24 o
  -5 -15   9        0.06       51.05     27.95 o
  -4 -15   9      174.83      230.84     32.39 o
  -3 -15   9       94.55       65.25     23.85 o
  -2 -15   9      700.31      756.33     36.46 o
  -1 -15   9      120.59      155.10     16.44 o
   0 -15   9       56.65       72.47     13.55 o
   1 -15   9      191.54      189.43     24.30 o
   2 -15   9      978.54     1014.36     33.66 o
   3 -15   9       30.51       35.75     11.15 o
   4 -15   9      220.65      219.52     16.33 o
   5 -15   9       26.35       26.97     10.13 o
   6 -15   9      139.10      144.92     15.00 o
   7 -15   9       83.14       96.68     14.81 o
   8 -15   9       34.53       21.91     12.82 o
   9 -15   9       69.29       79.08     16.43 o
  10 -15   9       40.28       62.63     16.16 o
  11 -15   9       16.10       51.99     23.55 o
  12 -15   9        7.65        5.56     14.79 o
  -8 -14   9       54.71       56.12     28.61 o
  -7 -14   9       45.02       60.96     29.49 o
  -6 -14   9       24.69       45.30     21.68 o
  -5 -14   9      149.15      157.11     28.90 o
  -4 -14   9       92.93       72.63     27.62 o
  -3 -14   9      139.26      151.84     17.36 o
  -2 -14   9        0.19      -14.78      9.47 o
  -1 -14   9       55.20       80.89     12.89 o
   0 -14   9       94.69       66.25     12.59 o
   1 -14   9        3.45        5.74      9.46 o
   2 -14   9      137.69      144.01     15.07 o
   3 -14   9     1028.12     1007.26     27.83 o
   4 -14   9       30.01       27.14     15.66 o
   5 -14   9      189.03      166.55     14.49 o
   6 -14   9       77.23       85.20     12.63 o
   7 -14   9       15.65       17.52      9.91 o
   8 -14   9       71.72       79.48     16.58 o
   9 -14   9      212.74      214.83     16.64 o
  10 -14   9       62.02       73.46     13.22 o
  11 -14   9       15.91       18.07     17.18 o
  12 -14   9      136.65      167.29     35.85 o
  -9 -13   9       21.00       56.34     30.59 o
  -8 -13   9      383.56      308.75     46.87 o
  -7 -13   9        0.80       35.86     21.30 o
  -6 -13   9        4.39       24.64     18.89 o
  -5 -13   9      143.02      124.08     24.74 o
  -4 -13   9       92.91       78.26     14.19 o
  -3 -13   9        0.05       19.80     10.63 o
  -2 -13   9      907.80      871.51     28.81 o
  -1 -13   9       77.58       82.94     12.47 o
   0 -13   9       72.88       76.94     13.85 o
   1 -13   9        3.29       14.13      9.38 o
   2 -13   9      593.03      638.55     24.10 o
   3 -13   9      202.72      202.33     14.21 o
   4 -13   9      639.19      633.18     20.79 o
   5 -13   9      101.70       63.48     10.26 o
   6 -13   9     1252.18     1279.24     30.28 o
   7 -13   9       67.73       70.08      9.74 o
   8 -13   9      181.72      193.42     24.32 o
   9 -13   9       43.47       20.59     11.06 o
  10 -13   9       35.06       23.75     16.29 o
  11 -13   9       90.05       80.01     32.53 o
  12 -13   9       89.32      113.51     18.49 o
  13 -13   9        6.30      -11.40     14.67 o
 -10 -12   9       25.62       23.55     27.95 o
  -9 -12   9       30.21       23.77     25.75 o
  -8 -12   9       14.50       66.90     31.47 o
  -7 -12   9      242.98      190.69     29.25 o
  -6 -12   9       21.51       22.39     18.71 o
  -5 -12   9     1112.16     1112.75     37.33 o
  -4 -12   9       36.56       49.53     11.80 o
  -3 -12   9      524.01      501.32     24.92 o
  -2 -12   9      314.01      325.62     19.17 o
  -1 -12   9       84.49       89.54     13.81 o
   0 -12   9       19.30       26.87      9.92 o
   1 -12   9        5.12        1.55     11.69 o
   2 -12   9        2.69        4.87      7.74 o
   3 -12   9        2.64        0.52      7.07 o
   4 -12   9      136.57      119.19     11.37 o
   5 -12   9       12.11       27.17      6.62 o
   6 -12   9     1699.09     1686.85     29.90 o
   7 -12   9      202.07      226.54     14.43 o
   8 -12   9      316.51      361.12     17.90 o
   9 -12   9      154.01      155.28     13.99 o
  10 -12   9      119.20      140.04     17.31 o
  11 -12   9       13.16       22.56     13.15 o
  12 -12   9       28.29       24.92     14.12 o
  13 -12   9      158.26      182.04     20.09 o
 -10 -11   9       39.48       71.96     33.01 o
  -9 -11   9        0.96       14.74     23.55 o
  -8 -11   9      193.98      161.97     36.31 o
  -7 -11   9      205.89      196.52     37.63 o
  -6 -11   9      799.52      778.66     34.01 o
  -5 -11   9      152.78      141.42     17.08 o
  -4 -11   9       96.88      115.45     14.25 o
  -3 -11   9      153.53      151.44     15.23 o
  -2 -11   9       42.37       37.17      9.63 o
  -1 -11   9       12.05        7.26      8.67 o
   0 -11   9     7034.11     6543.39     98.16 o
   1 -11   9     2110.99     2082.29     42.02 o
   2 -11   9      788.66      906.36     23.60 o
   3 -11   9     3377.77     3135.88     45.90 o
   4 -11   9     1007.36      970.02     23.81 o
   5 -11   9      930.07      890.40     20.65 o
   6 -11   9        3.98        6.05      7.01 o
   7 -11   9      491.22      490.39     17.79 o
   8 -11   9      145.03      127.73     12.66 o
   9 -11   9       21.28       19.20      9.18 o
  10 -11   9      296.78      295.16     19.87 o
  11 -11   9      151.34      158.60     18.55 o
  12 -11   9      102.61      143.63     17.94 o
  13 -11   9       88.74       98.93     16.56 o
  14 -11   9       37.95       35.11     24.63 o
 -11 -10   9        5.49       19.15     26.19 o
 -10 -10   9        4.65       -8.39     17.83 o
  -9 -10   9     1395.27     1410.92     50.88 o
  -8 -10   9        0.96       -6.86     11.80 o
  -7 -10   9        8.01       22.13     11.99 o
  -6 -10   9       45.68       40.43     12.98 o
  -5 -10   9       33.49       54.08     26.30 o
  -4 -10   9      571.77      554.07     28.98 o
  -3 -10   9     2985.25     2844.42     48.01 o
  -2 -10   9     3584.17     3415.26     58.87 o
  -1 -10   9    10510.72    10491.66    140.19 o
   0 -10   9     4209.33     4078.69     59.26 o
   1 -10   9     3037.03     3026.81     48.44 o
   2 -10   9      264.03      267.63     13.61 o
   3 -10   9       43.86       36.27      6.50 o
   4 -10   9      160.28      170.33     10.09 o
   5 -10   9        5.00        5.25      6.27 o
   6 -10   9      198.91      228.95     12.38 o
   7 -10   9      127.88      124.04     10.90 o
   8 -10   9      110.42      110.09     11.74 o
   9 -10   9      708.95      775.64     32.31 o
  10 -10   9      481.41      449.90     29.83 o
  11 -10   9        5.64       36.06     12.72 o
  12 -10   9       50.11       66.12     20.30 o
  13 -10   9      211.63      260.13     46.32 o
  14 -10   9       14.11       64.48     34.11 o
 -12  -9   9      103.89       70.64     34.55 o
 -11  -9   9        6.70      -11.22     25.09 o
 -10  -9   9       90.82      114.53     20.82 o
  -9  -9   9        2.46       13.17     18.16 o
  -8  -9   9      273.26      251.65     22.34 o
  -7  -9   9       66.06       66.13     14.03 o
  -6  -9   9     1435.73     1481.52     59.09 o
  -5  -9   9      244.49      295.57     18.74 o
  -4  -9   9      866.84      772.53     27.43 o
  -3  -9   9      413.54      419.08     16.78 o
  -2  -9   9      918.09      965.34     29.57 o
  -1  -9   9      467.26      497.88     16.91 o
   0  -9   9      632.10      593.48     22.29 o
   1  -9   9      397.85      391.97     14.57 o
   2  -9   9        2.00       12.68      5.00 o
   3  -9   9      434.61      443.26     12.33 o
   4  -9   9      137.13      131.29      8.21 o
   5  -9   9      100.03      101.05      8.57 o
   6  -9   9     1691.31     1780.13     26.67 o
   7  -9   9       29.39       28.79      7.74 o
   8  -9   9      944.50      963.40     23.33 o
   9  -9   9      182.90      227.04     16.80 o
  10  -9   9      793.13      760.79     26.54 o
  11  -9   9      158.07      155.06     19.33 o
  12  -9   9       52.80       68.28     18.13 o
  13  -9   9       38.81       62.06     42.27 o
  14  -9   9       56.66       50.61     35.65 o
 -12  -8   9        9.77       -5.28     25.53 o
 -11  -8   9       22.62       29.71     26.41 o
 -10  -8   9      325.87      430.88     52.37 o
  -9  -8   9      567.80      598.27     32.35 o
  -8  -8   9      311.95      335.79     31.58 o
  -7  -8   9     2700.58     2756.31     79.11 o
  -6  -8   9      663.20      692.91     30.24 o
  -5  -8   9     3736.61     3711.41     81.71 o
  -4  -8   9      535.91      514.91     22.11 o
  -3  -8   9      844.64      712.71     33.95 o
  -2  -8   9      249.57      266.82     11.67 o
  -1  -8   9        2.31       13.93      6.45 o
   0  -8   9      155.00      163.73     11.79 o
   1  -8   9      424.02      389.79     10.74 o
   2  -8   9      306.98      301.01     10.24 o
   3  -8   9     3133.64     3276.67     36.02 o
   4  -8   9       44.44       53.57      6.35 o
   5  -8   9     1895.55     2081.64     26.56 o
   6  -8   9      308.26      350.29     11.37 o
   7  -8   9     2652.49     2614.84     38.32 o
   8  -8   9        5.49        4.29      6.32 o
   9  -8   9     2192.90     2150.67     38.14 o
  10  -8   9      276.43      252.15     15.02 o
  11  -8   9       24.11       14.97     10.20 o
  12  -8   9        4.88       27.62     15.54 o
  13  -8   9      400.51      461.86     33.67 o
  14  -8   9       61.05      119.05     41.81 o
 -13  -7   9        0.31       43.35     30.37 o
 -12  -7   9      192.53      161.53     41.15 o
 -11  -7   9       14.89       -1.32     22.89 o
 -10  -7   9      372.97      440.79     51.71 o
  -9  -7   9        9.93       30.48     21.68 o
  -8  -7   9     1750.26     1662.68     51.63 o
  -7  -7   9      125.57      139.46     16.69 o
  -6  -7   9     3009.53     2832.70     61.79 o
  -5  -7   9      251.65      242.82     16.52 o
  -4  -7   9     1211.19     1393.31     43.91 o
  -3  -7   9     1007.41     1011.70     20.21 o
  -2  -7   9     3410.72     3239.88     42.44 o
  -1  -7   9      436.88      429.90     12.51 o
   0  -7   9     2483.09     2655.27     29.98 o
   1  -7   9       19.17       20.35      4.44 o
   2  -7   9      416.66      436.58     11.57 o
   3  -7   9      254.50      243.41      8.83 o
   4  -7   9     7558.17     7666.25     64.93 o
   5  -7   9     1486.00     1502.96     21.10 o
   6  -7   9      222.00      273.56     11.36 o
   7  -7   9      332.68      334.27     13.04 o
   8  -7   9       99.70      116.81     10.78 o
   9  -7   9        3.93       21.81      7.72 o
  10  -7   9     1446.67     1425.36     35.37 o
  11  -7   9      133.24      128.40     14.98 o
  12  -7   9      113.39      129.15     19.10 o
  13  -7   9      154.56      136.99     23.58 o
  14  -7   9      137.58      206.86     44.23 o
 -13  -6   9       14.98       61.40     34.77 o
 -12  -6   9       13.87       10.78     26.41 o
 -11  -6   9      139.99      211.04     42.47 o
 -10  -6   9      140.09      129.18     32.79 o
  -9  -6   9      212.41      348.14     46.43 o
  -8  -6   9        7.39        8.34     22.89 o
  -7  -6   9      982.72     1092.00     34.72 o
  -6  -6   9      226.26      260.31     17.49 o
  -5  -6   9     3828.28     3967.05    115.52 o
  -4  -6   9      208.29      219.22      9.84 o
  -3  -6   9        6.96        2.59      4.31 o
  -2  -6   9      206.92      221.47     15.47 o
  -1  -6   9      473.57      571.29     11.51 o
   0  -6   9     1241.13     1237.94     17.89 o
   1  -6   9     1329.62     1250.79     19.61 o
   2  -6   9      395.18      356.04     10.03 o
   3  -6   9      357.52      421.77     10.69 o
   4  -6   9       51.07       64.44      5.43 o
   5  -6   9     1191.09     1251.95     20.39 o
   6  -6   9       19.77       21.52      4.99 o
   7  -6   9      329.65      354.06     11.86 o
   8  -6   9      852.01      905.83     22.05 o
   9  -6   9       37.14       42.70      8.48 o
  10  -6   9     1451.28     1461.27     43.92 o
  11  -6   9       84.19       76.28     12.10 o
  12  -6   9      238.12      243.99     20.09 o
  13  -6   9        4.25      -10.65     14.43 o
  14  -6   9       40.88        5.75     20.85 o
  15  -6   9       76.63       64.78     58.43 o
 -14  -5   9       19.99       74.16     32.79 o
 -13  -5   9       77.19       93.09     35.65 o
 -12  -5   9        7.62       51.49     31.69 o
 -11  -5   9      154.52      118.39     35.65 o
 -10  -5   9      493.98      494.04     53.48 o
  -9  -5   9      116.80       92.87     29.49 o
  -8  -5   9      346.28      382.69     32.32 o
  -7  -5   9       61.30       66.42     10.94 o
  -6  -5   9     2325.22     2660.26     47.52 o
  -5  -5   9      156.54      157.52     11.40 o
  -4  -5   9     1293.01     1187.25     22.39 o
  -3  -5   9      360.24      377.58     14.11 o
  -2  -5   9       13.46       62.96     10.62 o
  -1  -5   9        2.51        3.46      3.45 o
   0  -5   9     5327.68     5630.54     51.85 o
   1  -5   9       41.35       70.81      5.50 o
   2  -5   9       38.82      166.19      7.34 o
   3  -5   9       32.24       18.60      4.13 o
   4  -5   9      552.07      498.43     11.52 o
   5  -5   9      588.54      560.83     11.50 o
   6  -5   9     5209.28     5142.34     47.79 o
   7  -5   9     1769.73     1758.94     26.87 o
   8  -5   9     1928.99     1929.12     31.06 o
   9  -5   9      815.05      802.29     24.55 o
  10  -5   9      291.21      286.84     17.27 o
  11  -5   9       61.98       59.08     11.35 o
  12  -5   9       13.29       10.77     10.63 o
[truncated: 647,392 more chars]
